# Supplementary material for: NOTCH2 variant D1853H is mutated in two non-syndromic premature ovarian insufficiency patients from a Chinese pedigree
Source: J Ovarian Res. 2020 Apr 20;13:41. doi: 10.1186/s13048-020-00645-4 (PMC7171760; doi:10.1186/s13048-020-00645-4)
Supplement: Supplementary file 7 — Additional file 7 Table S4. 255 differentially expressed transcripts bewteen the Mut and WT groups [file 13048_2020_645_MOESM7_ESM.xlsx]

## Sheet: Sheet1
Supplementary Table 4.255 differentially expressed transcripts bewteen the Mut and WT groups
Gene	FoldChange	Log2FoldChange	pval	Up/Down	Significant	GeneName	Biotype	Position	NR:Seq-id	NR:Description	NT:Seq-id	NT:Description	Uniprot:UniProtKB-AC	Uniprot:Score	Uniprot:Evalue	Uniprot:Description	COG:gene	COG:Score	COG:Eval	COG:num	Pfam:pfam_ID	Pfam:pfam_Name	Pfam:pfam_Description	GO:biological_process	GO:cellular_component	GO:molecular_function	KEGG:KO	KEGG:Description
ENSG00000039068	1.65893	0.730253	0.00857366	up	yes	CDH1	protein_coding	chr16:68737225-68835548:+	gi|6682963|dbj|BAA88957.1|	E-cadherin [Homo sapiens]	gi|169790842|ref|NM_004360.3|	Homo sapiens cadherin 1, type 1 (CDH1), mRNA	F1PAA9	490	0	Cadherin-1	.	.	.	.	pfam01049	Cadherin_C	Cadherin cytoplasmic region. Cadherins are vital in cell-cell adhesion during tissue differentiation. Cadherins are linked to the cytoskeleton by catenins. Catenins bind to the cytoplasmic tail of the cadherin. Cadherins cluster to form foci of homophilic binding units. A key determinant to the strength of the binding that it is mediated by cadherins is the juxtamembrane region of the cadherin. T…	GO:0034332|adherens junction organization;GO:0071681|cellular response to indole-3-methanol;GO:0071285|cellular response to lithium ion;GO:0090002|establishment of protein localization to plasma membrane;GO:0022617|extracellular matrix disassembly;GO:0030198|extracellular matrix organization;GO:0007156|homophilic cell adhesion via plasma membrane adhesion molecules;GO:0022408|negative regulation …	GO:0015629|actin cytoskeleton;GO:0016235|aggresome;GO:0043296|apical junction complex;GO:0016342|catenin complex;GO:0030054|cell junction;GO:0005913|cell-cell adherens junction;GO:0005737|cytoplasm;GO:0009898|cytoplasmic side of plasma membrane;GO:0005768|endosome;GO:0070062|extracellular exosome;GO:0005576|extracellular region;GO:0016600|flotillin complex;GO:0005925|focal adhesion;GO:0016021|int…	GO:0030506|ankyrin binding;GO:0008013|beta-catenin binding;GO:0098641|cadherin binding involved in cell-cell adhesion;GO:0005509|calcium ion binding;GO:0050839|cell adhesion molecule binding;GO:0045295|gamma-catenin binding;GO:0001948|glycoprotein binding;GO:0032794|GTPase activating protein binding;	K05689	CDHE, CDH1; cadherin 1, type 1, E-cadherin
ENSG00000050628	0.599469	-0.738243	0.0105832	down	yes	PTGER3	protein_coding	chr1:70852353-71047808:-	gi|633220|emb|CAA58743.1|	prostaglandin E receptor, subtype EP3f [Homo sapiens]	gi|89276762|ref|NM_198715.2|	Homo sapiens prostaglandin E receptor 3 (subtype EP3) (PTGER3), transcript variant 5, mRNA	P43115	567	0	Prostaglandin E2 receptor EP3 subtype	.	.	.	.	pfam00001	7tm_1	7 transmembrane receptor (rhodopsin family). This family contains, amongst other G-protein-coupled receptors (GCPRs), members of the opsin family, which have been considered to be typical members of the rhodopsin superfamily. They share several motifs, mainly the seven transmembrane helices, GCPRs of the rhodopsin superfamily. All opsins bind a chromophore, such as 11-cis-retinal. The function of…	GO:0008219|cell death;GO:0007186|G-protein coupled receptor signaling pathway;GO:0006954|inflammatory response;GO:0014827|intestine smooth muscle contraction;GO:0060455|negative regulation of gastric acid secretion;GO:0007200|phospholipase C-activating G-protein coupled receptor signaling pathway;GO:0007204|positive regulation of cytosolic calcium ion concentration;GO:0031622|positive regulation …	GO:0016021|integral component of membrane;GO:0005887|integral component of plasma membrane;GO:0005635|nuclear envelope;GO:0005886|plasma membrane;	GO:0004957|prostaglandin E receptor activity;	K04260	PTGER3; prostaglandin E receptor 3
ENSG00000070190	0.256753	-1.96155	0.035212	down	yes	DAPP1	protein_coding	chr4:99816833-99870154:+	gi|158631203|ref|NP_055210.2|	dual adapter for phosphotyrosine and 3-phosphotyrosine and 3-phosphoinositide isoform 1 [Homo sapiens]	gi|6503077|gb|AF186022.1|AF186022	Homo sapiens B lymphocyte adapter protein BAM32 (BAM32) mRNA, complete cds	Q9UN19	248	3e-78	Dual adapter for phosphotyrosine and 3-phosphotyrosine and 3-phosphoinositide	.	.	.	.	pfam13900	GVQW	Putative binding domain. This short domain is often found nested inside other longer domains. The function is not known, but the domain carries a highly conserved GVQW motif. The members are rich in proline and cysteine. This may be a binding domain.	GO:0006470|protein dephosphorylation;GO:0007165|signal transduction;	GO:0005829|cytosol;GO:0005886|plasma membrane;	GO:0005547|phosphatidylinositol-3,4,5-trisphosphate binding;GO:0043325|phosphatidylinositol-3,4-bisphosphate binding;GO:0005543|phospholipid binding;	K12229	DAPP1, BAM32; dual adapter for phosphotyrosine and 3-phosphotyrosine and 3-phosphoinositide
ENSG00000081052	1.52843	0.612049	0.00550838	up	yes	COL4A4	protein_coding	chr2:227002711-227164113:-	gi|767916539|ref|XP_011508859.1|	PREDICTED: collagen alpha-4(IV) chain isoform X2 [Homo sapiens]	gi|116256355|ref|NM_000092.4|	Homo sapiens collagen, type IV, alpha 4 (COL4A4), mRNA	P53420	455	7e-129	Collagen alpha-4(IV) chain	.	.	.	.	pfam01413	C4	C-terminal tandem repeated domain in type 4 procollagen. Duplicated domain in C-terminus of type 4 collagens. Mutations in alpha-5 collagen IV are associated with X-linked Alport syndrome.	GO:0030574|collagen catabolic process;GO:0030198|extracellular matrix organization;GO:0032836|glomerular basement membrane development;	GO:0005605|basal lamina;GO:0005587|collagen type IV trimer;GO:0005788|endoplasmic reticulum lumen;GO:0005576|extracellular region;	GO:0005201|extracellular matrix structural constituent;	K06237	COL4A; collagen, type IV, alpha
ENSG00000082293	1.63537	0.709619	0.0332896	up	yes	COL19A1	protein_coding	chr6:69866571-70209976:+	gi|767941890|ref|XP_011533739.1|	PREDICTED: collagen alpha-1(XIX) chain isoform X2 [Homo sapiens]	gi|611435020|ref|NM_001858.5|	Homo sapiens collagen, type XIX, alpha 1 (COL19A1), mRNA	Q14993	70.5	2e-11	Collagen alpha-1(XIX) chain	.	.	.	.	pfam01391	Collagen	Collagen triple helix repeat (20 copies). Members of this family belong to the collagen superfamily. Collagens are generally extracellular structural proteins involved in formation of connective tissue structure. The alignment contains 20 copies of the G-X-Y repeat that forms a triple helix. The first position of the repeat is glycine, the second and third positions can be any residue but are fre…	GO:0007155|cell adhesion;GO:0030154|cell differentiation;GO:0030574|collagen catabolic process;GO:0030198|extracellular matrix organization;GO:0016337|single organismal cell-cell adhesion;GO:0007519|skeletal muscle tissue development;GO:0001501|skeletal system development;	GO:0005581|collagen trimer;GO:0005788|endoplasmic reticulum lumen;GO:0005576|extracellular region;GO:0005578|proteinaceous extracellular matrix;	GO:0005201|extracellular matrix structural constituent;GO:0030674|protein binding, bridging;	.	.
ENSG00000099399	0.206017	-2.27917	0.0396421	down	yes	MAGEB2	protein_coding	chrX:30215560-30220089:+	gi|222418639|ref|NP_002355.2|	melanoma-associated antigen B2 [Homo sapiens]	gi|222418638|ref|NM_002364.4|	Homo sapiens melanoma antigen family B2 (MAGEB2), mRNA	O15479	465	7e-160	Melanoma-associated antigen B2	.	.	.	.	pfam01454	MAGE	MAGE family. The MAGE (melanoma antigen-encoding gene) family are expressed in a wide variety of tumors but not in normal cells, with the exception of the male germ cells, placenta, and, possibly, cells of the developing embryo. The cellular function of this family is unknown. This family also contains the yeast protein, Nse3. The Nse3 protein is part of the Smc5-6 complex. Nse3 has been demonstr…	.	.	.	.	.
ENSG00000100433	0.576064	-0.795699	0.0466468	down	yes	KCNK10	protein_coding	chr14:88180103-88326907:-	gi|20143946|ref|NP_612191.1|	potassium channel subfamily K member 10 isoform 3 [Homo sapiens]	gi|205360845|ref|NM_021161.4|	Homo sapiens potassium channel, two pore domain subfamily K, member 10 (KCNK10), transcript variant 1, mRNA	P57789	232	7e-72	Potassium channel subfamily K member 10	.	.	.	.	pfam07885	Ion_trans_2	Ion channel. This family includes the two membrane helix type ion channels found in bacteria.	GO:0007613|memory;GO:0007165|signal transduction;GO:0030322|stabilization of membrane potential;GO:0006810|transport;	GO:0005887|integral component of plasma membrane;GO:0005886|plasma membrane;	GO:0005267|potassium channel activity;GO:0022841|potassium ion leak channel activity;GO:0005244|voltage-gated ion channel activity;	K04920	KCNK10; potassium channel subfamily K member 10
ENSG00000101203	0.558233	-0.841061	0.039287	down	yes	COL20A1	protein_coding	chr20:63293186-63334851:+	gi|119595693|gb|EAW75287.1|	collagen, type XX, alpha 1, isoform CRA_c, partial [Homo sapiens]	gi|7959280|dbj|AB040943.1|	Homo sapiens mRNA for KIAA1510 protein, partial cds	Q923P0	395	7e-124	Collagen alpha-1(XX) chain	.	.	.	.	pfam00092	VWA	von Willebrand factor type A domain.	.	GO:0005581|collagen trimer;GO:0005615|extracellular space;	.	.	.
ENSG00000101278	0.0723645	-3.78857	0.0235139	down	yes	RPS10P5	processed_pseudogene	chr20:839447-839977:-	gi|74752896|sp|Q9NQ39.1|RS10L_HUMAN	RecName: Full=Putative 40S ribosomal protein S10-like	gi|223890325|ref|NG_000952.4|	Homo sapiens ribosomal protein S10 pseudogene 5 (RPS10P5) on chromosome 20	Q9NQ39	343	5e-120	Putative 40S ribosomal protein S10-like	SPBP22H7.08	127	4e-36	COG5045	pfam03501	S10_plectin	Plectin/S10 domain. This presumed domain is found at the N-terminus of some isoforms of the cytoskeletal muscle protein plectin as well as the ribosomal S10 protein. This domain may be involved in RNA binding.	GO:0000028|ribosomal small subunit assembly;	GO:0022627|cytosolic small ribosomal subunit;	GO:0003735|structural constituent of ribosome;	.	.
ENSG00000102760	1.86074	0.895876	0.00202032	up	yes	RGCC	protein_coding	chr13:41457559-41470882:+	gi|42490915|gb|AAH66334.1|	Chromosome 13 open reading frame 15 [Homo sapiens]	gi|132626810|ref|NM_014059.2|	Homo sapiens regulator of cell cycle (RGCC), mRNA	Q9H4X1	169	2e-50	Regulator of cell cycle RGCC	.	.	.	.	pfam15151	RGCC	Response gene to complement 32 protein family. This family of proteins is found in eukaryotes. Proteins in this family are typically between 44 and 130 amino acids in length. There is a conserved KLGDT sequence motif.	GO:0071456|cellular response to hypoxia;GO:0006956|complement activation;GO:0006977|DNA damage response, signal transduction by p53 class mediator resulting in cell cycle arrest;GO:0072537|fibroblast activation;GO:0071850|mitotic cell cycle arrest;GO:0016525|negative regulation of angiogenesis;GO:0043537|negative regulation of blood vessel endothelial cell migration;GO:0008285|negative regulation…	GO:0005813|centrosome;GO:0005737|cytoplasm;GO:0005829|cytosol;GO:0005634|nucleus;	GO:0030295|protein kinase activator activity;GO:0019901|protein kinase binding;GO:0070412|R-SMAD binding;	.	.
ENSG00000104903	2.49797	1.32076	0.0149109	up	yes	LYL1	protein_coding	chr19:13099033-13103161:-	gi|1196440|gb|AAA88084.1|	unknown protein, partial [Homo sapiens]	gi|307611936|ref|NG_027756.1|	Homo sapiens lymphoblastic leukemia associated hematopoiesis regulator 1 (LYL1), RefSeqGene on chromosome 19	P12980	379	1e-127	Protein lyl-1	.	.	.	.	pfam00010	HLH	Helix-loop-helix DNA-binding domain.	GO:0030183|B cell differentiation;GO:0001955|blood vessel maturation;GO:0060216|definitive hemopoiesis;GO:0045893|positive regulation of transcription, DNA-templated;GO:0006355|regulation of transcription, DNA-templated;GO:0006351|transcription, DNA-templated;	GO:0005634|nucleus;	GO:0003677|DNA binding;GO:0000977|RNA polymerase II regulatory region sequence-specific DNA binding;GO:0000981|RNA polymerase II transcription factor activity, sequence-specific DNA binding;	K11447	UTX, UTY; histone demethylase [EC:1.14.11.-]
ENSG00000109758	2.40779	1.26771	0.0335833	up	yes	HGFAC	protein_coding	chr4:3441887-3449495:+	gi|661903023|ref|NP_001284368.1|	hepatocyte growth factor activator isoform 1 preproprotein [Homo sapiens]	gi|85567621|gb|BC112190.1|	Homo sapiens HGF activator, mRNA (cDNA clone MGC:138395 IMAGE:8327658), complete cds	Q04756	310	4e-94	Hepatocyte growth factor activator	VC1649	97.4	2e-20	COG5640	pfam00089	Trypsin	Trypsin.	GO:0006508|proteolysis;	GO:0005576|extracellular region;GO:0005615|extracellular space;	GO:0004252|serine-type endopeptidase activity;GO:0008236|serine-type peptidase activity;	K09631	HGFAC; hepatocyte growth factor activator [EC:3.4.21.-]
ENSG00000113749	3.78619	1.92075	0.0235835	up	yes	HRH2	protein_coding	chr5:175658030-175710756:+	gi|197085610|ref|NP_001124527.1|	histamine H2 receptor isoform 1 [Homo sapiens]	gi|7549619|gb|AC010219.4|AC010219	Homo sapiens chromosome 5 clone CTC-251I16, complete sequence	P61752	688	0	Histamine H2 receptor	.	.	.	.	pfam00001	7tm_1	7 transmembrane receptor (rhodopsin family). This family contains, amongst other G-protein-coupled receptors (GCPRs), members of the opsin family, which have been considered to be typical members of the rhodopsin superfamily. They share several motifs, mainly the seven transmembrane helices, GCPRs of the rhodopsin superfamily. All opsins bind a chromophore, such as 11-cis-retinal. The function of…	GO:0001696|gastric acid secretion;GO:0045907|positive regulation of vasoconstriction;	GO:0016021|integral component of membrane;GO:0005886|plasma membrane;	GO:0004969|histamine receptor activity;	.	.
ENSG00000119614	0.430617	-1.21552	0.0279802	down	yes	VSX2	protein_coding	chr14:74239472-74262738:+	gi|114653932|ref|XP_001156350.1|	PREDICTED: visual system homeobox 2 isoform X2 [Pan troglodytes]	gi|156071534|ref|NM_182894.2|	Homo sapiens visual system homeobox 2 (VSX2), mRNA	P58304	609	0	Visual system homeobox 2	.	.	.	.	pfam00046	Homeobox	Homeobox domain.	GO:0007275|multicellular organismal development;GO:0006355|regulation of transcription, DNA-templated;GO:0050896|response to stimulus;GO:0006351|transcription, DNA-templated;GO:0007601|visual perception;	GO:0005634|nucleus;	GO:0043565|sequence-specific DNA binding;	K09336	VSX2, CHX10; visual system homeobox protein 2
ENSG00000120055	0.246822	-2.01845	0.0362419	down	yes	C10orf95	protein_coding	chr10:102449837-102451543:-	gi|114632558|ref|XP_001171398.1|	PREDICTED: uncharacterized protein LOC745656 [Pan troglodytes]	gi|10436704|dbj|AK024342.1|	Homo sapiens cDNA FLJ14280 fis, clone PLACE1005584, weakly similar to TRANS-ACTING TRANSCRIPTIONAL PROTEIN ICP0	Q9H7T3	189	2e-54	Uncharacterized protein C10orf95	.	.	.	.	pfam13900	GVQW	Putative binding domain. This short domain is often found nested inside other longer domains. The function is not known, but the domain carries a highly conserved GVQW motif. The members are rich in proline and cysteine. This may be a binding domain.	.	.	.	.	.
ENSG00000122122	3.51262	1.81255	0.0127404	up	yes	SASH3	protein_coding	chrX:129779979-129795201:+	gi|9506363|ref|NP_061863.1|	SAM and SH3 domain-containing protein 3 [Homo sapiens]	gi|253970483|ref|NM_018990.3|	Homo sapiens SAM and SH3 domain containing 3 (SASH3), mRNA	O75995	610	0	SAM and SH3 domain-containing protein 3	.	.	.	.	pfam12485	SLY	Lymphocyte signaling adaptor protein. This domain family is found in eukaryotes, and is typically between 144 and 156 amino acids in length. The family is found in association with pfam07647, pfam07653. There is a conserved LGKK sequence motif. SLY contains a Src homology 3 domain and a sterile alpha motif, suggesting that it functions as a signaling adaptor protein in lymphocytes.	GO:0048873|homeostasis of number of cells within a tissue;GO:0030890|positive regulation of B cell proliferation;GO:0043372|positive regulation of CD4-positive, alpha-beta T cell differentiation;GO:0002639|positive regulation of immunoglobulin production;GO:0032729|positive regulation of interferon-gamma production;GO:0032733|positive regulation of interleukin-10 production;GO:0032743|positive re…	GO:0005737|cytoplasm;GO:0005634|nucleus;	.	.	.
ENSG00000123119	0.635874	-0.653188	0.0487383	down	yes	NECAB1	protein_coding	chr8:90791550-90959408:+	gi|795140294|ref|XP_011792458.1|	PREDICTED: N-terminal EF-hand calcium-binding protein 1 [Colobus angolensis palliatus]	gi|221219006|ref|NM_022351.4|	Homo sapiens N-terminal EF-hand calcium binding protein 1 (NECAB1), mRNA	Q5R467	214	2e-65	N-terminal EF-hand calcium-binding protein 1	.	.	.	.	pfam03992	ABM	Antibiotic biosynthesis monooxygenase. This domain is found in monooxygenases involved in the biosynthesis of several antibiotics by Streptomyces species. It's occurrence as a repeat in Streptomyces coelicolor SCO1909 is suggestive that the other proteins function as multimers. There is also a conserved histidine which is likely to be an active site residue.	.	GO:0005737|cytoplasm;	GO:0005509|calcium ion binding;	.	.
ENSG00000123179	1.52944	0.613001	0.0151226	up	yes	EBPL	protein_coding	chr13:49660723-49691475:-	gi|14211873|ref|NP_115954.1|	emopamil-binding protein-like isoform 1 [Homo sapiens]	gi|520975508|ref|NR_103802.1|	Homo sapiens emopamil binding protein-like (EBPL), transcript variant 3, non-coding RNA	Q6UX73	104	1e-24	UPF0764 protein C16orf89	.	.	.	.	pfam05241	EBP	Emopamil binding protein. Emopamil binding protein (EBP) is as a gene that encodes a non-glycosylated type I integral membrane protein of endoplasmic reticulum and shows high level expression in epithelial tissues. The EBP protein has emopamil binding domains, including the sterol acceptor site and the catalytic centre, which show Delta8-Delta7 sterol isomerase activity. Human sterol isomerase, a…	GO:0016125|sterol metabolic process;	GO:0005783|endoplasmic reticulum;GO:0005789|endoplasmic reticulum membrane;GO:0016021|integral component of membrane;	GO:0047750|cholestenol delta-isomerase activity;	.	.
ENSG00000125864	2.36939	1.24452	0.00493899	up	yes	BFSP1	protein_coding	chr20:17493905-17569220:-	gi|4502399|ref|NP_001186.1|	filensin isoform 1 [Homo sapiens]	gi|570700855|ref|NM_001195.4|	Homo sapiens beaded filament structural protein 1, filensin (BFSP1), transcript variant 1, mRNA	Q12934	1127	0	Filensin	.	.	.	.	pfam00038	Filament	Intermediate filament protein.	.	GO:0015629|actin cytoskeleton;GO:0005938|cell cortex;GO:0005737|cytoplasm;GO:0005882|intermediate filament;GO:0005739|mitochondrion;GO:0005886|plasma membrane;	GO:0005200|structural constituent of cytoskeleton;GO:0005212|structural constituent of eye lens;	K10378	BFSP1; filensin
ENSG00000129167	0.587616	-0.767053	0.0078694	down	yes	TPH1	protein_coding	chr11:18017564-18042426:-	gi|545223004|ref|XP_001505004.2|	PREDICTED: tryptophan 5-hydroxylase 1 isoform X1 [Equus caballus]	gi|17985932|gb|AC055860.13|	Homo sapiens chromosome 11, clone RP11-195O23, complete sequence	P17752	323	6e-108	Tryptophan 5-hydroxylase 1	RSc3355	130	4e-31	COG3186	pfam00351	Biopterin_H	Biopterin-dependent aromatic amino acid hydroxylase. This family includes phenylalanine-4-hydroxylase, the phenylketonuria disease protein.	GO:0009072|aromatic amino acid family metabolic process;GO:0046849|bone remodeling;GO:0007623|circadian rhythm;GO:0046219|indolalkylamine biosynthetic process;GO:0060749|mammary gland alveolus development;GO:0030279|negative regulation of ossification;GO:0045600|positive regulation of fat cell differentiation;GO:0035902|response to immobilization stress;GO:0042427|serotonin biosynthetic process;	GO:0005829|cytosol;GO:0043005|neuron projection;	GO:0016597|amino acid binding;GO:0005506|iron ion binding;GO:0004510|tryptophan 5-monooxygenase activity;	K00502	TPH1_2; tryptophan 5-monooxygenase [EC:1.14.16.4]
ENSG00000129204	0.37063	-1.43195	0.000365491	down	yes	USP6	protein_coding	chr17:5116438-5175034:+	gi|109638751|ref|NP_004496.2|	ubiquitin carboxyl-terminal hydrolase 6 [Homo sapiens]	gi|34366876|emb|BX647719.1|	Homo sapiens mRNA; cDNA DKFZp686C0225 (from clone DKFZp686C0225)	P35125	2008	0	Ubiquitin carboxyl-terminal hydrolase 6	SPCC1494.05c	189	2e-47	COG5560	pfam00443	UCH	Ubiquitin carboxyl-terminal hydrolase.	GO:0006464|cellular protein modification process;GO:0016579|protein deubiquitination;GO:0060627|regulation of vesicle-mediated transport;GO:0006511|ubiquitin-dependent protein catabolic process;	GO:0005737|cytoplasm;GO:0005764|lysosome;GO:0005886|plasma membrane;GO:0055037|recycling endosome;	GO:0005516|calmodulin binding;GO:0004197|cysteine-type endopeptidase activity;GO:0003676|nucleic acid binding;GO:0004843|ubiquitin-specific protease activity;	K11837	USP6_32; ubiquitin carboxyl-terminal hydrolase 6/32 [EC:3.4.19.12]
ENSG00000129654	0.536735	-0.897718	0.00668376	down	yes	FOXJ1	protein_coding	chr17:76136333-76141299:-	gi|50301236|ref|NP_001445.2|	forkhead box protein J1 [Homo sapiens]	gi|260764002|ref|NM_001454.3|	Homo sapiens forkhead box J1 (FOXJ1), mRNA	Q92949	701	0	Forkhead box protein J1	ECU11g1330	111	7e-26	COG5025	pfam00250	Fork_head	Fork head domain.	GO:0030036|actin cytoskeleton organization;GO:0090630|activation of GTPase activity;GO:0007420|brain development;GO:0002508|central tolerance induction;GO:0042384|cilium assembly;GO:0060271|cilium morphogenesis;GO:0007368|determination of left/right symmetry;GO:0060429|epithelium development;GO:0035089|establishment of apical/basal cell polarity;GO:0072016|glomerular parietal epithelial cell deve…	GO:0005634|nucleus;	GO:0003677|DNA binding;GO:0000978|RNA polymerase II core promoter proximal region sequence-specific DNA binding;GO:0000981|RNA polymerase II transcription factor activity, sequence-specific DNA binding;GO:0003700|transcription factor activity, sequence-specific DNA binding;GO:0000976|transcription regulatory region sequence-specific DNA binding;GO:0001077|transcriptional activator activity, RNA p…	K09402	FOXJ1; forkhead box protein J1
ENSG00000131969	1.55785	0.63956	0.0191615	up	yes	ABHD12B	protein_coding	chr14:50872160-50904970:+	gi|331284221|ref|NP_001193602.1|	abhydrolase domain-containing protein 12B isoform a [Homo sapiens]	gi|34535847|dbj|AK128464.1|	Homo sapiens cDNA FLJ46607 fis, clone TKIDN2000319	Q7Z5M8	214	5e-65	Protein ABHD12B	all8511	83.2	4e-17	COG1073	pfam13900	GVQW	Putative binding domain. This short domain is often found nested inside other longer domains. The function is not known, but the domain carries a highly conserved GVQW motif. The members are rich in proline and cysteine. This may be a binding domain.	.	.	GO:0016787|hydrolase activity;	K13705	ABHD12B; abhydrolase domain-containing protein 12B
ENSG00000132464	0.257224	-1.9589	0.0342086	down	yes	ENAM	protein_coding	chr4:70628744-70686816:+	gi|189491628|ref|NP_114095.2|	enamelin precursor [Homo sapiens]	gi|189491627|ref|NM_031889.2|	Homo sapiens enamelin (ENAM), mRNA	P01591	69.3	8e-14	Immunoglobulin J chain	.	.	.	.	pfam15362	Enamelin	Enamelin. ENAMELIN is involved in the mineralisation and structural organisation of enamel. It is necessary for the extension of enamel during the secretory stage of dental enamel formation. The proteins are expressed in teeth, particularly in odontoblasts, ameloblasts and cementoblasts.	GO:0036305|ameloblast differentiation;GO:0097186|amelogenesis;GO:0031214|biomineral tissue development;GO:0070175|positive regulation of enamel mineralization;GO:0022604|regulation of cell morphogenesis;	GO:0005578|proteinaceous extracellular matrix;	GO:0030345|structural constituent of tooth enamel;	.	.
ENSG00000132522	2.3091	1.20733	0.0453152	up	yes	GPS2	protein_coding	chr17:7311324-7315564:-	gi|674779924|gb|AIL28761.1|	MLL4/GPS2 fusion protein [Homo sapiens]	gi|74355134|gb|BC103902.1|	Homo sapiens G protein pathway suppressor 2, mRNA (cDNA clone IMAGE:40005169), complete cds	Q13227	119	4e-36	G protein pathway suppressor 2	SPAC26H5.10c	56.2	1e-08	COG0231	pfam01287	eIF-5a	Eukaryotic elongation factor 5A hypusine, DNA-binding OB fold. eIF5A, previously thought to be an initiation factor, has been shown to be required for peptide chain elongation in yeast.	GO:0007049|cell cycle;GO:0000188|inactivation of MAPK activity;GO:0007254|JNK cascade;GO:0046329|negative regulation of JNK cascade;GO:0000122|negative regulation of transcription from RNA polymerase II promoter;	GO:0005654|nucleoplasm;GO:0017053|transcriptional repressor complex;	GO:0005095|GTPase inhibitor activity;GO:0003714|transcription corepressor activity;	K15307	GPS2; G protein pathway suppressor 2
ENSG00000133640	0.635598	-0.653813	0.00307258	down	yes	LRRIQ1	protein_coding	chr12:85036314-85263224:+	gi|120953300|ref|NP_001073379.1|	leucine-rich repeat and IQ domain-containing protein 1 [Homo sapiens]	gi|120953299|ref|NM_001079910.1|	Homo sapiens leucine-rich repeats and IQ motif containing 1 (LRRIQ1), mRNA	Q96JM4	226	1e-74	Leucine-rich repeat and IQ domain-containing protein 1	.	.	.	.	pfam13900	GVQW	Putative binding domain. This short domain is often found nested inside other longer domains. The function is not known, but the domain carries a highly conserved GVQW motif. The members are rich in proline and cysteine. This may be a binding domain.	.	.	.	.	.
ENSG00000134259	0.567022	-0.818523	0.040959	down	yes	NGF	protein_coding	chr1:115285918-115338236:-	gi|297279654|ref|XP_001100522.2|	PREDICTED: beta-nerve growth factor-like [Macaca mulatta]	gi|70995318|ref|NM_002506.2|	Homo sapiens nerve growth factor (beta polypeptide) (NGF), mRNA	P01138	461	2e-162	Beta-nerve growth factor	.	.	.	.	pfam00243	NGF	Nerve growth factor family.	GO:0006919|activation of cysteine-type endopeptidase activity involved in apoptotic process;GO:0000186|activation of MAPKK activity;GO:0007267|cell-cell signaling;GO:0008625|extrinsic apoptotic signaling pathway via death domain receptors;GO:0007018|microtubule-based movement;GO:0043066|negative regulation of apoptotic process;GO:0043154|negative regulation of cysteine-type endopeptidase activity…	GO:0016023|cytoplasmic membrane-bounded vesicle;GO:0005768|endosome;GO:0005576|extracellular region;GO:0005796|Golgi lumen;	GO:0008083|growth factor activity;GO:0008191|metalloendopeptidase inhibitor activity;GO:0005163|nerve growth factor receptor binding;	K02582	NGFB; nerve growth factor, beta
ENSG00000134571	8.1436	3.02567	0.0406137	up	yes	MYBPC3	protein_coding	chr11:47331397-47352702:-	gi|148596957|ref|NP_000247.2|	myosin-binding protein C, cardiac-type [Homo sapiens]	gi|148596956|ref|NM_000256.3|	Homo sapiens myosin binding protein C, cardiac (MYBPC3), mRNA	Q14896	2422	0	Myosin-binding protein C, cardiac-type	.	.	.	.	pfam07679	I-set	Immunoglobulin I-set domain.	GO:0060048|cardiac muscle contraction;GO:0007155|cell adhesion;GO:0003007|heart morphogenesis;GO:0030049|muscle filament sliding;GO:0032781|positive regulation of ATPase activity;GO:0032971|regulation of muscle filament sliding;GO:0006942|regulation of striated muscle contraction;GO:0055010|ventricular cardiac muscle tissue morphogenesis;	GO:0031672|A band;GO:0014705|C zone;GO:0005829|cytosol;GO:0030017|sarcomere;GO:0005863|striated muscle myosin thick filament;	GO:0001671|ATPase activator activity;GO:0046872|metal ion binding;GO:0017022|myosin binding;GO:0032036|myosin heavy chain binding;GO:0008307|structural constituent of muscle;GO:0031432|titin binding;	K12568	MYBPC3; myosin-binding protein C, cardiac-type
ENSG00000135406	2.04227	1.03017	0.0186595	up	yes	PRPH	protein_coding	chr12:49293252-49298686:+	gi|817342494|ref|XP_012296710.1|	PREDICTED: peripherin isoform X2 [Aotus nancymaae]	gi|34531731|dbj|AK125587.1|	Homo sapiens cDNA FLJ43599 fis, clone SMINT2017781, highly similar to PERIPHERIN	P21807	109	2e-26	Peripherin	.	.	.	.	pfam00038	Filament	Intermediate filament protein.	GO:0045104|intermediate filament cytoskeleton organization;	GO:0043025|neuronal cell body;GO:0045098|type III intermediate filament;	GO:0046982|protein heterodimerization activity;GO:0005198|structural molecule activity;	K07607	PRPH; peripherin
ENSG00000136867	0.356329	-1.48872	0.0485557	down	yes	SLC31A2	protein_coding	chr9:113150942-113164137:+	gi|4507017|ref|NP_001851.1|	probable low affinity copper uptake protein 2 [Homo sapiens]	gi|111074527|ref|NM_001860.2|	Homo sapiens solute carrier family 31 (copper transporter), member 2 (SLC31A2), mRNA	O15432	215	4e-65	Probable low affinity copper uptake protein 2	.	.	.	.	pfam04145	Ctr	Ctr copper transporter family. The redox active metal copper is an essential cofactor in critical biological processes such as respiration, iron transport, oxidative stress protection, hormone production, and pigmentation. A widely conserved family of high-affinity copper transport proteins (Ctr proteins) mediates copper uptake at the plasma membrane. A series of clustered methionine residues in …	GO:0006878|cellular copper ion homeostasis;GO:0006825|copper ion transport;GO:1902311|regulation of copper ion transmembrane transport;	GO:0005887|integral component of plasma membrane;GO:0005770|late endosome;GO:0055037|recycling endosome;	GO:0005375|copper ion transmembrane transporter activity;	K14687	SLC31A2, CTR2; solute carrier family 31 (copper transporter), member 2
ENSG00000137491	0.220021	-2.18429	0.0373808	down	yes	SLCO2B1	protein_coding	chr11:75100563-75206549:+	gi|40788970|dbj|BAA74903.2|	KIAA0880 protein [Homo sapiens]	gi|34534138|dbj|AK127289.1|	Homo sapiens cDNA FLJ45356 fis, clone BRHIP3012868, highly similar to Homo sapiens solute carrier family 21 (organic anion transporter), member 9 (SLC21A9)	O94956	213	4e-63	Solute carrier organic anion transporter family member 2B1	.	.	.	.	pfam03137	OATP	Organic Anion Transporter Polypeptide (OATP) family. This family consists of several eukaryotic Organic-Anion-Transporting Polypeptides (OATPs). Several have been identified mostly in human and rat. Different OATPs vary in tissue distribution and substrate specificity. Since the numbering of different OATPs in particular species was based originally on the order of discovery, similarly numbered O…	GO:0015721|bile acid and bile salt transport;GO:0043252|sodium-independent organic anion transport;	GO:0005887|integral component of plasma membrane;GO:0005886|plasma membrane;	GO:0015125|bile acid transmembrane transporter activity;GO:0008514|organic anion transmembrane transporter activity;GO:0015347|sodium-independent organic anion transmembrane transporter activity;	K14352	SLCO2B; solute carrier organic anion transporter family, member 2B
ENSG00000137745	0.570921	-0.808636	0.00502051	down	yes	MMP13	protein_coding	chr11:102942995-102955734:-	gi|119587438|gb|EAW67034.1|	matrix metallopeptidase 13 (collagenase 3), isoform CRA_a [Homo sapiens]	gi|296010793|ref|NM_002427.3|	Homo sapiens matrix metallopeptidase 13 (MMP13), mRNA	P45452	875	0	Collagenase 3	.	.	.	.	pfam00413	Peptidase_M10	Matrixin. The members of this family are enzymes that cleave peptides. These proteases require zinc for catalysis.	GO:0030282|bone mineralization;GO:0060349|bone morphogenesis;GO:0044267|cellular protein metabolic process;GO:0030574|collagen catabolic process;GO:0001958|endochondral ossification;GO:0022617|extracellular matrix disassembly;GO:0003417|growth plate cartilage development;GO:0006508|proteolysis;	GO:0005576|extracellular region;GO:0005615|extracellular space;GO:0005578|proteinaceous extracellular matrix;	GO:0005509|calcium ion binding;GO:0005518|collagen binding;GO:0004222|metalloendopeptidase activity;GO:0004252|serine-type endopeptidase activity;GO:0008270|zinc ion binding;	K07994	MMP13; matrix metalloproteinase-13 (collagenase 3) [EC:3.4.24.-]
ENSG00000139988	0.52195	-0.938018	0.00884342	down	yes	RDH12	protein_coding	chr14:67701886-67734452:+	gi|186928839|ref|NP_689656.2|	retinol dehydrogenase 12 precursor [Homo sapiens]	gi|186928838|ref|NM_152443.2|	Homo sapiens retinol dehydrogenase 12 (all-trans/9-cis/11-cis) (RDH12), mRNA	Q96NR8	588	0	Retinol dehydrogenase 12	.	.	.	.	pfam00106	adh_short	short chain dehydrogenase. This family contains a wide variety of dehydrogenases.	GO:0045494|photoreceptor cell maintenance;GO:0050896|response to stimulus;GO:0001523|retinoid metabolic process;GO:0042572|retinol metabolic process;GO:0007601|visual perception;	GO:0005622|intracellular;GO:0060342|photoreceptor inner segment membrane;	GO:0052650|NADP-retinol dehydrogenase activity;GO:0004745|retinol dehydrogenase activity;	K11153	RDH12; retinol dehydrogenase 12 [EC:1.1.1.300]
ENSG00000140379	0.23608	-2.08265	0.031021	down	yes	BCL2A1	protein_coding	chr15:79960889-79971446:-	gi|4757840|ref|NP_004040.1|	bcl-2-related protein A1 isoform 1 [Homo sapiens]	gi|426380019|ref|XM_004056635.1|	PREDICTED: Gorilla gorilla gorilla BCL2-related protein A1, transcript variant 1 (BCL2A1), mRNA	Q16548	291	8e-98	Bcl-2-related protein A1	.	.	.	.	pfam00452	Bcl-2	Apoptosis regulator proteins, Bcl-2 family.	GO:0007568|aging;GO:0021987|cerebral cortex development;GO:0097192|extrinsic apoptotic signaling pathway in absence of ligand;GO:0008630|intrinsic apoptotic signaling pathway in response to DNA damage;GO:0008053|mitochondrial fusion;GO:0043066|negative regulation of apoptotic process;GO:0043065|positive regulation of apoptotic process;GO:0001836|release of cytochrome c from mitochondria;	GO:0005741|mitochondrial outer membrane;	GO:0015267|channel activity;GO:0046982|protein heterodimerization activity;GO:0042803|protein homodimerization activity;	K02162	BCL2A1; hematopoietic BCL2-related protein A1
ENSG00000142513	0.525901	-0.927138	0.0150636	down	yes	ACPT	protein_coding	chr19:50790415-50795224:+	gi|14861860|ref|NP_149059.1|	testicular acid phosphatase precursor [Homo sapiens]	gi|18375509|ref|NM_033068.2|	Homo sapiens acid phosphatase, testicular (ACPT), mRNA	Q9BZG2	729	0	Testicular acid phosphatase	.	.	.	.	pfam00328	His_Phos_2	Histidine phosphatase superfamily (branch 2). The histidine phosphatase superfamily is so named because catalysis centres on a conserved His residue that is transiently phosphorylated during the catalytic cycle. Other conserved residues contribute to a 'phosphate pocket' and interact with the phospho group of substrate before, during and after its transfer to the His residue. Structure and sequen…	.	GO:0016021|integral component of membrane;	GO:0003993|acid phosphatase activity;	K19284	ACPT; testicular acid phosphatase [EC:3.1.3.2]
ENSG00000143921	5.87568	2.55476	0.032546	up	yes	ABCG8	protein_coding	chr2:43838964-43878466:+	gi|11967971|ref|NP_071882.1|	ATP-binding cassette sub-family G member 8 [Homo sapiens]	gi|34452700|ref|NM_022437.2|	Homo sapiens ATP-binding cassette, sub-family G (WHITE), member 8 (ABCG8), mRNA	Q9H221	1360	0	ATP-binding cassette sub-family G member 8	.	.	.	.	pfam00005	ABC_tran	ABC transporter. ABC transporters for a large family of proteins responsible for translocation of a variety of compounds across biological membranes. ABC transporters are the largest family of proteins in many completely sequenced bacteria. ABC transporters are composed of two copies of this domain and two copies of a transmembrane domain pfam00664. These four domains may belong to a single polyp…	GO:0033344|cholesterol efflux;GO:0042632|cholesterol homeostasis;GO:0007588|excretion;GO:0030299|intestinal cholesterol absorption;GO:0045796|negative regulation of intestinal cholesterol absorption;GO:0010949|negative regulation of intestinal phytosterol absorption;GO:0015914|phospholipid transport;GO:0042493|response to drug;GO:0007584|response to nutrient;GO:0015918|sterol transport;GO:0055085…	GO:0016324|apical plasma membrane;GO:0043190|ATP-binding cassette (ABC) transporter complex;GO:0005886|plasma membrane;GO:0043235|receptor complex;	GO:0005524|ATP binding;GO:0042626|ATPase activity, coupled to transmembrane movement of substances;GO:0017127|cholesterol transporter activity;GO:0046982|protein heterodimerization activity;	K05684	ABCG8; ATP-binding cassette, subfamily G (WHITE), member 8 (sterolin 2)
ENSG00000145934	0.599697	-0.737695	0.0413792	down	yes	TENM2	protein_coding	chr5:167284799-168264157:+	gi|290457667|sp|Q9NT68.3|TEN2_HUMAN	RecName: Full=Teneurin-2; Short=Ten-2; AltName: Full=Protein Odd Oz/ten-m homolog 2; AltName: Full=Tenascin-M2; Short=Ten-m2; AltName: Full=Teneurin transmembrane protein 2; Contains: RecName: Full=Ten-2, soluble form; Contains: RecName: Full=Ten-2 intracellular domain; Short=Ten-2 ICD	gi|530381129|ref|XM_005265952.1|	PREDICTED: Homo sapiens teneurin transmembrane protein 2 (TENM2), transcript variant X5, mRNA	Q9DER5	164	2e-44	Teneurin-2	.	.	.	.	pfam06484	Ten_N	Teneurin Intracellular Region. This family is found in the intracellular N-terminal region of the Teneurin family of proteins. These proteins are 'pair-rule' genes and are involved in tissue patterning, specifically probably neural patterning. The intracellular domain is cleaved in response to homophilic interaction of the extracellular domain, and translocates to the nucleus. Here it probably ca…	GO:0007411|axon guidance;GO:0035584|calcium-mediated signaling using intracellular calcium source;GO:0007157|heterophilic cell-cell adhesion via plasma membrane cell adhesion molecules;GO:0000122|negative regulation of transcription from RNA polymerase II promoter;GO:0051491|positive regulation of filopodium assembly;GO:0097264|self proteolysis;GO:0007165|signal transduction;GO:0016337|single org…	GO:0030054|cell junction;GO:0005911|cell-cell junction;GO:0030425|dendrite;GO:0043197|dendritic spine;GO:0005783|endoplasmic reticulum;GO:0030175|filopodium;GO:0005794|Golgi apparatus;GO:0030426|growth cone;GO:0005887|integral component of plasma membrane;GO:0005622|intracellular;GO:0043005|neuron projection;GO:0005634|nucleus;GO:0005886|plasma membrane;GO:0016605|PML body;GO:0045211|postsynaptic…	GO:0005509|calcium ion binding;GO:0050839|cell adhesion molecule binding;GO:0046982|protein heterodimerization activity;GO:0042803|protein homodimerization activity;GO:0005102|receptor binding;	.	.
ENSG00000147437	0.624525	-0.679169	0.0391061	down	yes	GNRH1	protein_coding	chr8:25419260-25424654:-	gi|395394022|ref|NP_000816.4|	progonadoliberin-1 isoform 1 precursor [Homo sapiens]	gi|133908609|ref|NM_000825.3|	Homo sapiens gonadotropin-releasing hormone 1 (luteinizing-releasing hormone) (GNRH1), transcript variant 1, mRNA	P01148	189	6e-56	Progonadoliberin-1	.	.	.	.	pfam04315	DUF462	Protein of unknown function, DUF462. This family consists of bacterial proteins of uncharacterized function.	GO:0007568|aging;GO:0007267|cell-cell signaling;GO:0044849|estrous cycle;GO:0007565|female pregnancy;GO:0030238|male sex determination;GO:0007275|multicellular organismal development;GO:0043066|negative regulation of apoptotic process;GO:0008285|negative regulation of cell proliferation;GO:0033087|negative regulation of immature T cell proliferation;GO:2001223|negative regulation of neuron migrat…	GO:0043679|axon terminus;GO:0098556|cytoplasmic side of rough endoplasmic reticulum membrane;GO:0030425|dendrite;GO:0005576|extracellular region;GO:0005615|extracellular space;GO:0005798|Golgi-associated vesicle;GO:0005739|mitochondrion;GO:1990008|neurosecretory vesicle;GO:0043204|perikaryon;	GO:0005183|gonadotropin hormone-releasing hormone activity;GO:0005179|hormone activity;	K05252	GNRH; gonadotropin-releasing hormone
ENSG00000148826	1.86278	0.897458	0.0346097	up	yes	NKX6-2	protein_coding	chr10:132783179-132786052:-	gi|158564033|sp|Q9C056.2|NKX62_HUMAN	RecName: Full=Homeobox protein Nkx-6.2; AltName: Full=Homeobox protein NK-6 homolog B	gi|635056949|ref|XM_007964477.1|	PREDICTED: Chlorocebus sabaeus NK6 homeobox 2 (NKX6-2), mRNA	Q9C056	457	5e-153	Homeobox protein Nkx-6.2	.	.	.	.	pfam00046	Homeobox	Homeobox domain.	GO:0022010|central nervous system myelination;GO:0031018|endocrine pancreas development;GO:0010454|negative regulation of cell fate commitment;GO:0045686|negative regulation of glial cell differentiation;GO:0050885|neuromuscular process controlling balance;GO:0010455|positive regulation of cell fate commitment;GO:0045687|positive regulation of glial cell differentiation;GO:0021912|regulation of t…	GO:0005634|nucleus;	GO:0000978|RNA polymerase II core promoter proximal region sequence-specific DNA binding;GO:0003700|transcription factor activity, sequence-specific DNA binding;GO:0001078|transcriptional repressor activity, RNA polymerase II core promoter proximal region sequence-specific binding;	K09350	NKX6-2; homeobox protein Nkx-6.2
ENSG00000149131	1.62664	0.701891	0.00306214	up	yes	SERPING1	protein_coding	chr11:57597387-57614853:+	gi|62089238|dbj|BAD93063.1|	Plasma protease C1 inhibitor precursor variant [Homo sapiens]	gi|73858567|ref|NM_000062.2|	Homo sapiens serpin peptidase inhibitor, clade G (C1 inhibitor), member 1 (SERPING1), transcript variant 1, mRNA	P05155	299	2e-104	Plasma protease C1 inhibitor	MA3388	103	1e-22	COG4826	pfam00079	Serpin	Serpin (serine protease inhibitor). Structure is a multi-domain fold containing a bundle of helices and a beta sandwich.	GO:0007568|aging;GO:0008015|blood circulation;GO:0007597|blood coagulation, intrinsic pathway;GO:0006958|complement activation, classical pathway;GO:0042730|fibrinolysis;GO:0045087|innate immune response;GO:0001869|negative regulation of complement activation, lectin pathway;GO:0002576|platelet degranulation;	GO:0072562|blood microparticle;GO:0070062|extracellular exosome;GO:0005576|extracellular region;GO:0005615|extracellular space;GO:0031093|platelet alpha granule lumen;	GO:0004867|serine-type endopeptidase inhibitor activity;	K04001	SERPING1, C1INH; C1 inhibitor
ENSG00000152430	0.0812753	-3.62104	0.0218381	down	yes	BOLL	protein_coding	chr2:197726879-197786762:-	gi|547235181|ref|NP_001271290.1|	protein boule-like isoform 4 [Homo sapiens]	gi|426338149|ref|XM_004033004.1|	PREDICTED: Gorilla gorilla gorilla bol, boule-like (Drosophila), transcript variant 2 (BOLL), mRNA	Q8N9W6	332	2e-104	Protein boule-like	TP0356	58.2	7e-09	COG0724	pfam00076	RRM_1	RNA recognition motif. (a.k.a. RRM, RBD, or RNP domain). The RRM motif is probably diagnostic of an RNA binding protein. RRMs are found in a variety of RNA binding proteins, including various hnRNP proteins, proteins implicated in regulation of alternative splicing, and protein components of snRNPs. The motif also appears in a few single stranded DNA binding proteins. The RRM structure consists o…	GO:0070935|3'-UTR-mediated mRNA stabilization;GO:0030154|cell differentiation;GO:0007126|meiotic nuclear division;GO:0007275|multicellular organismal development;GO:0045948|positive regulation of translational initiation;GO:0007283|spermatogenesis;	GO:0005737|cytoplasm;	GO:0003730|mRNA 3'-UTR binding;GO:0000166|nucleotide binding;GO:0008494|translation activator activity;	.	.
ENSG00000152977	2.30901	1.20727	0.00787961	up	yes	ZIC1	protein_coding	chr3:147393422-147510293:+	gi|675738990|ref|XP_002807704.2|	PREDICTED: LOW QUALITY PROTEIN: zinc finger protein ZIC 1 [Callithrix jacchus]	gi|70778758|ref|NM_003412.3|	Homo sapiens Zic family member 1 (ZIC1), mRNA	P46684	160	3e-45	Zinc finger protein ZIC 1	.	.	.	.	pfam13465	zf-H2C2_2	Zinc-finger double domain.	GO:0007628|adult walking behavior;GO:0007420|brain development;GO:0030154|cell differentiation;GO:0007417|central nervous system development;GO:0042472|inner ear morphogenesis;GO:0007389|pattern specification process;GO:0042307|positive regulation of protein import into nucleus;GO:0045944|positive regulation of transcription from RNA polymerase II promoter;GO:0045893|positive regulation of transc…	GO:0005737|cytoplasm;GO:0005654|nucleoplasm;GO:0005634|nucleus;	GO:0046872|metal ion binding;GO:0000978|RNA polymerase II core promoter proximal region sequence-specific DNA binding;GO:0000977|RNA polymerase II regulatory region sequence-specific DNA binding;GO:0003700|transcription factor activity, sequence-specific DNA binding;GO:0001077|transcriptional activator activity, RNA polymerase II core promoter proximal region sequence-specific binding;	K09224	ZIC1; zinc finger protein ZIC 1
ENSG00000156006	0.396149	-1.33588	0.0141739	down	yes	NAT2	protein_coding	chr8:18391245-18401218:+	gi|685556901|ref|XP_003902526.2|	PREDICTED: arylamine N-acetyltransferase 2 isoform X1 [Papio anubis]	gi|116295259|ref|NM_000015.2|	Homo sapiens N-acetyltransferase 2 (arylamine N-acetyltransferase) (NAT2), mRNA	P11245	310	6e-104	Arylamine N-acetyltransferase 2	mlr4870	93.6	1e-20	COG2162	pfam00797	Acetyltransf_2	N-acetyltransferase. Arylamine N-acetyltransferase (NAT) is a cytosolic enzyme of approximately 30kDa. It facilitates the transfer of an acetyl group from Acetyl Coenzyme A on to a wide range of arylamine, N-hydroxyarylamines and hydrazines. Acetylation of these compounds generally results in inactivation. NAT is found in many species from Mycobacteria (M. tuberculosis, M. smegmatis etc) to man. …	GO:0006805|xenobiotic metabolic process;	GO:0005829|cytosol;	GO:0004060|arylamine N-acetyltransferase activity;	K00622	nat; arylamine N-acetyltransferase [EC:2.3.1.5]
ENSG00000157999	0.590379	-0.760287	0.038495	down	yes	ANKRD61	protein_coding	chr7:6031376-6036386:+	gi|411147371|ref|NP_001258629.1|	ankyrin repeat domain-containing protein 61 [Homo sapiens]	gi|411147370|ref|NM_001271700.1|	Homo sapiens ankyrin repeat domain 61 (ANKRD61), mRNA	A6NGH8	835	0	Ankyrin repeat domain-containing protein 61	alr7243_1	84.3	5e-17	COG0666	pfam12796	Ank_2	Ankyrin repeats (3 copies).	.	.	.	.	.
ENSG00000162641	0.176021	-2.50618	0.0447208	down	yes	AKNAD1	protein_coding	chr1:108815898-108858228:-	gi|91754185|ref|NP_689976.2|	protein AKNAD1 [Homo sapiens]	gi|388454072|ref|NM_152763.4|	Homo sapiens AKNA domain containing 1 (AKNAD1), transcript variant 1, mRNA	Q5T1N1	306	3e-97	Protein AKNAD1	.	.	.	.	pfam12443	AKNA	AT-hook-containing transcription factor. This domain family is found in eukaryotes, and is approximately 110 amino acids in length. This family contains a transcription factor which regulates the expression of the costimulatory molecules on lymphocytes.	.	GO:0005737|cytoplasm;	.	.	.
ENSG00000164175	0.539196	-0.891119	0.0401161	down	yes	SLC45A2	protein_coding	chr5:33944616-33984730:-	gi|694911578|ref|XP_526962.3|	PREDICTED: membrane-associated transporter protein isoform X1 [Pan troglodytes]	gi|39963554|gb|BC064405.1|	Homo sapiens solute carrier family 45, member 2, mRNA (cDNA clone MGC:74426 IMAGE:5563039), complete cds	Q9UMX9	219	5e-66	Membrane-associated transporter protein	.	.	.	.	pfam13347	MFS_2	MFS/sugar transport protein. This family is part of the major facilitator superfamily of membrane transport proteins.	GO:0048066|developmental pigmentation;GO:0042438|melanin biosynthetic process;GO:0050896|response to stimulus;GO:0015770|sucrose transport;GO:0007601|visual perception;	GO:0016021|integral component of membrane;GO:0033162|melanosome membrane;	GO:0008506|sucrose:proton symporter activity;	K15378	SLC45A1_2_4; solute carrier family 45, member 1/2/4
ENSG00000165568	11.9922	3.58403	0.0448842	up	yes	AKR1E2	protein_coding	chr10:4786629-4848062:+	gi|93277124|ref|NP_001035267.1|	1,5-anhydro-D-fructose reductase isoform 1 [Homo sapiens]	gi|402478653|ref|NR_073125.1|	Homo sapiens aldo-keto reductase family 1, member E2 (AKR1E2), transcript variant 4, non-coding RNA	P82125	64.3	3e-28	1,5-anhydro-D-fructose reductase	SPBC8E4.04	130	8e-35	COG0656	pfam00248	Aldo_ket_red	Aldo/keto reductase family. This family includes a number of K+ ion channel beta chain regulatory domains - these are reported to have oxidoreductase activity.	.	GO:0005737|cytoplasm;GO:0070062|extracellular exosome;	GO:0050571|1,5-anhydro-D-fructose reductase activity;	K13981	AKR1E2, AKR1CL2; 1,5-anhydro-D-fructose reductase [EC:1.1.1.263]
ENSG00000165874	1.73956	0.798725	0.0290227	up	yes	FAM35BP	transcribed_unprocessed_pseudogene	chr10:46610474-46652025:-	gi|10434681|dbj|BAB14342.1|	unnamed protein product [Homo sapiens]	gi|229577345|ref|NR_027632.1|	Homo sapiens family with sequence similarity 35, member B, pseudogene (FAM35BP), non-coding RNA	Q5RCM2	100	3e-66	Protein FAM35A	.	.	.	.	pfam00071	Ras	Ras family. Includes sub-families Ras, Rab, Rac, Ral, Ran, Rap Ypt1 and more. Shares P-loop motif with GTP_EFTU, arf and myosin_head. See pfam00009 pfam00025, pfam00063. As regards Rab GTPases, these are important regulators of vesicle formation, motility and fusion. They share a fold in common with all Ras GTPases: this is a six-stranded beta-sheet surrounded by five alpha-helices.	.	.	.	.	.
ENSG00000165972	0.539276	-0.890904	0.0112537	down	yes	CCDC38	protein_coding	chr12:95867048-95942974:-	gi|226491199|ref|NP_872302.2|	coiled-coil domain-containing protein 38 [Homo sapiens]	gi|28838311|gb|BC047659.1|	Homo sapiens cDNA clone IMAGE:5266413	Q502W7	68.9	1e-12	Coiled-coil domain-containing protein 38	.	.	.	.	pfam13863	DUF4200	Domain of unknown function (DUF4200). This family is found in eukaryotes. It is a coiled-coil domain of unknwon function.	.	GO:0005813|centrosome;GO:0005737|cytoplasm;	.	.	.
ENSG00000166670	0.375404	-1.41349	0.0332473	down	yes	MMP10	protein_coding	chr11:102770503-102780628:-	gi|4505205|ref|NP_002416.1|	stromelysin-2 preproprotein [Homo sapiens]	gi|296080749|ref|NM_002425.2|	Homo sapiens matrix metallopeptidase 10 (MMP10), mRNA	P09238	953	0	Stromelysin-2	.	.	.	.	pfam00413	Peptidase_M10	Matrixin. The members of this family are enzymes that cleave peptides. These proteases require zinc for catalysis.	GO:0030574|collagen catabolic process;GO:0022617|extracellular matrix disassembly;GO:0006508|proteolysis;GO:0030334|regulation of cell migration;	GO:0005576|extracellular region;GO:0005615|extracellular space;GO:0005578|proteinaceous extracellular matrix;	GO:0005509|calcium ion binding;GO:0004222|metalloendopeptidase activity;GO:0004252|serine-type endopeptidase activity;GO:0008270|zinc ion binding;	K01396	MMP10; matrix metalloproteinase-10 (stromelysin 2) [EC:3.4.24.22]
ENSG00000167136	1.62378	0.699356	0.00120512	up	yes	ENDOG	protein_coding	chr9:128818474-128822677:+	gi|297685491|ref|XP_002820316.1|	PREDICTED: endonuclease G, mitochondrial [Pongo abelii]	gi|16740999|gb|BC016351.1|	Homo sapiens endonuclease G, mRNA (cDNA clone MGC:24455 IMAGE:4080883), complete cds	Q14249	489	8e-172	Endonuclease G, mitochondrial	YJL208c	184	4e-53	COG1864	pfam01223	Endonuclease_NS	DNA/RNA non-specific endonuclease.	GO:0007568|aging;GO:0006309|apoptotic DNA fragmentation;GO:0071277|cellular response to calcium ion;GO:0071333|cellular response to glucose stimulus;GO:0071456|cellular response to hypoxia;GO:0006310|DNA recombination;GO:0001701|in utero embryonic development;GO:0036475|neuron death in response to oxidative stress;GO:1902512|positive regulation of apoptotic DNA fragmentation;GO:1901300|positive r…	GO:0005829|cytosol;GO:0005739|mitochondrion;GO:0005634|nucleus;GO:0043204|perikaryon;	GO:0004536|deoxyribonuclease activity;GO:0004519|endonuclease activity;GO:0046872|metal ion binding;GO:0003676|nucleic acid binding;	K01173	ENDOG; endonuclease G, mitochondrial
ENSG00000167774	0.142191	-2.8141	0.0410371	down	yes	CTD-2550O8.5	protein_coding	chr19:8308283-8321379:-	gi|81294173|gb|AAI07893.1|	NDUFA7 protein, partial [Homo sapiens]	gi|325652006|ref|NM_005001.3|	Homo sapiens NADH dehydrogenase (ubiquinone) 1 alpha subcomplex, 7, 14.5kDa (NDUFA7), mRNA	Q0MQA8	228	3e-75	NADH dehydrogenase [ubiquinone] 1 alpha subcomplex subunit 7	.	.	.	.	pfam07347	CI-B14_5a	NADH:ubiquinone oxidoreductase subunit B14.5a (Complex I-B14.5a). This family contains the eukaryotic NADH:ubiquinone oxidoreductase subunit B14.5a (Complex I-B14.5a) (EC:1.6.5.3). This is approximately 100 residues long, and forms part of a multiprotein complex that resides on the inner mitochondrial membrane. The main function of the complex is the transport of electrons from NADH to ubiquinone…	GO:0006120|mitochondrial electron transport, NADH to ubiquinone;	GO:0005747|mitochondrial respiratory chain complex I;	GO:0008137|NADH dehydrogenase (ubiquinone) activity;	K03951	NDUFA7; NADH dehydrogenase (ubiquinone) 1 alpha subcomplex subunit 7
ENSG00000167799	1.538	0.621052	0.00140948	up	yes	NUDT8	protein_coding	chr11:67627938-67629930:-	gi|344217763|ref|NP_001230679.1|	nucleoside diphosphate-linked moiety X motif 8, mitochondrial isoform 1 [Homo sapiens]	gi|20334339|dbj|AP003385.2|	Homo sapiens genomic DNA, chromosome 11q clone:RP11-655M14, complete sequences	Q8WV74	232	9e-117	Nucleoside diphosphate-linked moiety X motif 8	YPO1772	65.5	4e-12	COG0494	pfam00293	NUDIX	NUDIX domain.	.	GO:0005739|mitochondrion;	GO:0016787|hydrolase activity;GO:0046872|metal ion binding;	K18665	NUDT8; nudix motif 8 [EC:3.6.1.-]
ENSG00000167964	1.50214	0.587021	0.00923794	up	yes	RAB26	protein_coding	chr16:2140803-2154165:+	gi|297697814|ref|XP_002826037.1|	PREDICTED: ras-related protein Rab-26 isoform X1 [Pongo abelii]	gi|164695908|dbj|AK308560.1|	Homo sapiens cDNA, FLJ98601	Q504M8	59.3	2e-09	Ras-related protein Rab-26	.	.	.	.	pfam00071	Ras	Ras family. Includes sub-families Ras, Rab, Rac, Ral, Ran, Rap Ypt1 and more. Shares P-loop motif with GTP_EFTU, arf and myosin_head. See pfam00009 pfam00025, pfam00063. As regards Rab GTPases, these are important regulators of vesicle formation, motility and fusion. They share a fold in common with all Ras GTPases: this is a six-stranded beta-sheet surrounded by five alpha-helices.	GO:0035272|exocrine system development;GO:0043001|Golgi to plasma membrane protein transport;GO:0045055|regulated secretory pathway;GO:0017157|regulation of exocytosis;GO:0007264|small GTPase mediated signal transduction;	GO:0000139|Golgi membrane;GO:0031226|intrinsic component of plasma membrane;GO:0030667|secretory granule membrane;GO:0030658|transport vesicle membrane;	GO:0019002|GMP binding;GO:0005525|GTP binding;	K07913	RAB26; Ras-related protein Rab-26
ENSG00000168913	1.63165	0.706329	0.0046411	up	yes	ENHO	protein_coding	chr9:34521040-34523041:-	gi|119578854|gb|EAW58450.1|	hCG2041306, partial [Homo sapiens]	gi|58218976|ref|NM_198573.2|	Homo sapiens energy homeostasis associated (ENHO), mRNA	Q8K1D8	65.9	4e-12	Adropin	.	.	.	.	pfam03943	TAP_C	TAP C-terminal domain. The vertebrate Tap protein is a member of the NXF family of shuttling transport receptors for nuclear export of mRNA. Tap has a modular structure, and its most C-terminal domain is important for binding to FG repeat-containing nuclear pore proteins (FG-nucleoporins) and is sufficient to mediate nuclear shuttling. The structure of the C-terminal domain is composed of four he…	.	GO:0005576|extracellular region;	.	.	.
ENSG00000169067	0.660346	-0.598707	0.000203008	down	yes	ACTBL2	protein_coding	chr5:57480016-57482809:-	gi|63055057|ref|NP_001017992.1|	beta-actin-like protein 2 [Homo sapiens]	gi|393290851|ref|NM_001017992.3|	Homo sapiens actin, beta-like 2 (ACTBL2), mRNA	Q562R1	787	0	Beta-actin-like protein 2	SPBC32H8.12c	691	0	COG5277	pfam00022	Actin	Actin.	.	GO:0005737|cytoplasm;GO:0005856|cytoskeleton;GO:0070062|extracellular exosome;GO:0005615|extracellular space;	GO:0005524|ATP binding;	.	.
ENSG00000169627	1.87894	0.90992	0.00472401	up	yes	BOLA2B	protein_coding	chr16:30192934-30194306:-	gi|73622130|ref|NP_001026997.1|	BolA-like protein 2 [Homo sapiens]	gi|85797672|ref|NM_001039182.1|	Homo sapiens bolA family member 2B (BOLA2B), mRNA	Q9H3K6	45.1	1e-31	BolA-like protein 2	RSc2954	50.8	1e-08	COG5007	pfam01722	BolA	BolA-like protein. This family consist of the morphoprotein BolA from Escherichia coli and its various homologues. In Escherichia coli over expression of this protein causes round morphology and may be involved in switching the cell between elongation and septation systems during cell division. The expression of BolA is growth rate regulated and is induced during the transition into the the stati…	.	GO:0070062|extracellular exosome;	.	.	.
ENSG00000169682	0.621714	-0.685677	0.0264822	down	yes	SPNS1	protein_coding	chr16:28974221-28984548:+	gi|397465751|ref|XP_003804646.1|	PREDICTED: protein spinster homolog 1 isoform X1 [Pan paniscus]	gi|21754986|dbj|AK095677.1|	Homo sapiens cDNA FLJ38358 fis, clone FEBRA2000210	Q9H2V7	194	4e-58	Protein spinster homolog 1	.	.	.	.	pfam07690	MFS_1	Major Facilitator Superfamily.	GO:0040011|locomotion;GO:0003376|sphingosine-1-phosphate signaling pathway;GO:0055085|transmembrane transport;	GO:0016021|integral component of membrane;GO:0005765|lysosomal membrane;GO:0005743|mitochondrial inner membrane;GO:0031982|vesicle;	GO:0046624|sphingolipid transporter activity;	.	.
ENSG00000170236	13.4975	3.75462	0.0322757	up	yes	USP50	protein_coding	chr15:50500562-50546708:-	gi|397515264|ref|XP_003827874.1|	PREDICTED: inactive ubiquitin carboxyl-terminal hydrolase 50 [Pan paniscus]	gi|291290969|ref|NM_203494.4|	Homo sapiens ubiquitin specific peptidase 50 (USP50), mRNA	Q4R6D3	693	0	Putative ubiquitin carboxyl-terminal hydrolase 50	YER144c	130	2e-31	COG5533	pfam00443	UCH	Ubiquitin carboxyl-terminal hydrolase.	GO:0016579|protein deubiquitination;GO:0006511|ubiquitin-dependent protein catabolic process;	.	GO:0036459|ubiquitinyl hydrolase activity;	.	.
ENSG00000170542	0.0987179	-3.34055	0.00804597	down	yes	SERPINB9	protein_coding	chr6:2887266-2903280:-	gi|4758906|ref|NP_004146.1|	serpin B9 [Homo sapiens]	gi|380254460|ref|NM_004155.5|	Homo sapiens serpin peptidase inhibitor, clade B (ovalbumin), member 9 (SERPINB9), mRNA	P50453	777	0	Serpin B9	MA3388	196	6e-53	COG4826	pfam00079	Serpin	Serpin (serine protease inhibitor). Structure is a multi-domain fold containing a bundle of helices and a beta sandwich.	GO:0071391|cellular response to estrogen stimulus;GO:0006955|immune response;GO:0002448|mast cell mediated immunity;GO:0033668|negative regulation by symbiont of host apoptotic process;GO:0043066|negative regulation of apoptotic process;GO:0010951|negative regulation of endopeptidase activity;GO:0010628|positive regulation of gene expression;GO:0042270|protection from natural killer cell mediated…	GO:0005737|cytoplasm;GO:0005829|cytosol;GO:0070062|extracellular exosome;GO:0005615|extracellular space;GO:0005622|intracellular;GO:0016020|membrane;GO:0005634|nucleus;	GO:0043027|cysteine-type endopeptidase inhibitor activity involved in apoptotic process;GO:0002020|protease binding;GO:0004867|serine-type endopeptidase inhibitor activity;	K13963	SERPINB; serpin B
ENSG00000171119	1.61969	0.695722	0.00888412	up	yes	NRTN	protein_coding	chr19:5823802-5828324:+	gi|426386787|ref|XP_004059862.1|	PREDICTED: neurturin [Gorilla gorilla gorilla]	gi|183979983|ref|NM_004558.3|	Homo sapiens neurturin (NRTN), mRNA	Q99748	251	2e-80	Neurturin	.	.	.	.	pfam00019	TGF_beta	Transforming growth factor beta like domain.	GO:0000165|MAPK cascade;GO:0021675|nerve development;GO:0007399|nervous system development;GO:0001755|neural crest cell migration;GO:0031175|neuron projection development;GO:0007169|transmembrane receptor protein tyrosine kinase signaling pathway;	GO:0030424|axon;GO:0005576|extracellular region;GO:0005622|intracellular;	GO:0005088|Ras guanyl-nucleotide exchange factor activity;GO:0005102|receptor binding;	.	.
ENSG00000171121	0.573126	-0.803075	0.0482804	down	yes	KCNMB3	protein_coding	chr3:179236691-179267002:-	gi|25952095|ref|NP_055222.3|	calcium-activated potassium channel subunit beta-3 isoform d [Homo sapiens]	gi|28301920|gb|AC076966.25|	Homo sapiens 3 BAC RP11-245C23 (Roswell Park Cancer Institute Human BAC Library) complete sequence	Q9NPA1	278	2e-90	Calcium-activated potassium channel subunit beta-3	.	.	.	.	pfam03185	CaKB	Calcium-activated potassium channel, beta subunit.	GO:0001508|action potential;GO:0007268|synaptic transmission;GO:0005513|detection of calcium ion;GO:0019228|neuronal action potential;GO:0006813|potassium ion transport;	GO:0005887|integral component of plasma membrane;GO:0005886|plasma membrane;GO:0008076|voltage-gated potassium channel complex;	GO:0015269|calcium-activated potassium channel activity;GO:0015459|potassium channel regulator activity;	K04939	KCNMB3; potassium large conductance calcium-activated channel subfamily M beta member 3
ENSG00000171794	2.63559	1.39813	0.00508189	up	yes	UTF1	protein_coding	chr10:133230274-133231558:+	gi|71043876|ref|NP_003568.2|	undifferentiated embryonic cell transcription factor 1 [Homo sapiens]	gi|71043875|ref|NM_003577.2|	Homo sapiens undifferentiated embryonic cell transcription factor 1 (UTF1), mRNA	Q5T230	414	8e-142	Undifferentiated embryonic cell transcription factor 1	.	.	.	.	pfam13837	Myb_DNA-bind_4	Myb/SANT-like DNA-binding domain. This presumed domain appears to be related to other Myb/SANT-like DNA binding domains. In particular pfam10545 seems most related. This family is greatly expanded in plants and appears in several proteins annotated as transposon proteins.	GO:0008584|male gonad development;GO:0045944|positive regulation of transcription from RNA polymerase II promoter;GO:0006357|regulation of transcription from RNA polymerase II promoter;GO:0006351|transcription, DNA-templated;	GO:0005634|nucleus;	GO:0003713|transcription coactivator activity;	.	.
ENSG00000174483	0.511438	-0.96737	0.00399972	down	yes	BBS1	protein_coding	chr11:66510606-66533627:+	gi|635011989|ref|XP_007971775.1|	PREDICTED: Bardet-Biedl syndrome 1 protein isoform X1 [Chlorocebus sabaeus]	gi|21754940|dbj|AK095638.1|	Homo sapiens cDNA FLJ38319 fis, clone FCBBF3024002	Q8N2A0	70.9	5e-14	Putative uncharacterized protein encoded by LINC00269	.	.	.	.	pfam14779	BBS1	Ciliary BBSome complex subunit 1. The BBSome (so-named after the association with Bardet-Biedl syndrome) is a complex of 8 subunits that lies at the base of the flagellar microtubule structure. The precise function of the all the individual components in cilia formation is unclear, however they function to promote loading of cargo to the ciliary axoneme. The primary cilium, a slim microtubule-bas…	GO:0042384|cilium assembly;GO:0043001|Golgi to plasma membrane protein transport;GO:0035058|nonmotile primary cilium assembly;GO:0045494|photoreceptor cell maintenance;GO:0061512|protein localization to cilium;GO:0050896|response to stimulus;GO:0001895|retina homeostasis;GO:0007601|visual perception;	GO:0005930|axoneme;GO:0034464|BBSome;GO:0005813|centrosome;GO:0036064|ciliary basal body;GO:0060170|ciliary membrane;GO:0005829|cytosol;	GO:0005113|patched binding;GO:0001103|RNA polymerase II repressing transcription factor binding;GO:0005119|smoothened binding;	K16746	BBS1; Bardet-Biedl syndrome 1 protein
ENSG00000175449	0.645544	-0.631412	0.0245937	down	yes	RFESD	protein_coding	chr5:95646754-95684773:+	gi|197100526|ref|NP_001124537.1|	Rieske domain-containing protein isoform 1 [Homo sapiens]	gi|197100525|ref|NM_001131065.1|	Homo sapiens Rieske (Fe-S) domain containing (RFESD), transcript variant 1, mRNA	Q8TAC1	250	4e-83	Rieske domain-containing protein	SSO1230	45.8	8e-06	COG2146	pfam13806	Rieske_2	Rieske-like [2Fe-2S] domain.	.	.	GO:0051537|2 iron, 2 sulfur cluster binding;GO:0046872|metal ion binding;GO:0016491|oxidoreductase activity;	.	.
ENSG00000175793	1.53347	0.616804	0.0401597	up	yes	SFN	protein_coding	chr1:26863138-26864457:+	gi|675668840|ref|XP_002750520.2|	PREDICTED: 14-3-3 protein sigma [Callithrix jacchus]	gi|12061548|gb|AC004873.3|	Homo sapiens PAC clone RP4-742P4 from 1, complete sequence	P31947	480	2e-168	14-3-3 protein sigma	YDR099w	295	3e-96	COG5040	pfam00244	2014-03-03	14-3-3 protein.	GO:0006977|DNA damage response, signal transduction by p53 class mediator resulting in cell cycle arrest;GO:0061436|establishment of skin barrier;GO:0008630|intrinsic apoptotic signaling pathway in response to DNA damage;GO:0031424|keratinization;GO:0003334|keratinocyte development;GO:0061024|membrane organization;GO:0043154|negative regulation of cysteine-type endopeptidase activity involved in …	GO:0005913|cell-cell adherens junction;GO:0005737|cytoplasm;GO:0030659|cytoplasmic vesicle membrane;GO:0005829|cytosol;GO:0070062|extracellular exosome;GO:0005615|extracellular space;GO:0005739|mitochondrion;GO:0005634|nucleus;	GO:0098641|cadherin binding involved in cell-cell adhesion;GO:0008426|protein kinase C inhibitor activity;	K06644	SFN; stratifin
ENSG00000178125	0.504992	-0.985667	0.0459839	down	yes	PPP1R42	protein_coding	chr8:66964099-67056604:-	gi|821016231|ref|XP_012351528.1|	PREDICTED: protein phosphatase 1 regulatory subunit 42 [Nomascus leucogenys]	gi|544452712|ref|XM_005563456.1|	PREDICTED: Macaca fascicularis protein phosphatase 1, regulatory subunit 42 (PPP1R42), transcript variant X1, mRNA	O35864	142	6e-39	COP9 signalosome complex subunit 5	SPAC4A8.12c	55.5	1e-07	COG4886	pfam13900	GVQW	Putative binding domain. This short domain is often found nested inside other longer domains. The function is not known, but the domain carries a highly conserved GVQW motif. The members are rich in proline and cysteine. This may be a binding domain.	GO:0010921|regulation of phosphatase activity;	GO:0005813|centrosome;GO:0005737|cytoplasm;GO:0002177|manchette;GO:0015630|microtubule cytoskeleton;GO:0005815|microtubule organizing center;	GO:0003779|actin binding;GO:0008092|cytoskeletal protein binding;GO:0045502|dynein binding;GO:0015631|tubulin binding;	K09613	COPS5, CSN5; COP9 signalosome complex subunit 5 [EC:3.4.-.-]
ENSG00000178201	0.500714	-0.997942	0.0439219	down	yes	VN1R1	protein_coding	chr19:57454790-57457142:-	gi|675739128|ref|XP_008968008.1|	PREDICTED: LOW QUALITY PROTEIN: vomeronasal type-1 receptor 1 [Pan paniscus]	gi|2822142|gb|AC004076.1|AC004076	Homo sapiens chromosome 19, cosmid R30217, complete sequence	Q9GZP7	693	0	Vomeronasal type-1 receptor 1	.	.	.	.	pfam03402	V1R	Vomeronasal organ pheromone receptor family, V1R. This family represents one of two known vomeronasal organ receptor families, the V1R family.	GO:0019236|response to pheromone;	GO:0016021|integral component of membrane;GO:0005886|plasma membrane;	GO:0016503|pheromone receptor activity;	K04614	V1R; vomeronasal1 receptor
ENSG00000181541	2.87136	1.52173	0.0448707	up	yes	MAB21L2	protein_coding	chr4:150581922-150584693:+	gi|478522344|ref|XP_004435378.1|	PREDICTED: LOW QUALITY PROTEIN: protein mab-21-like 1 [Ceratotherium simum simum]	gi|395627643|ref|NG_032855.1|	Homo sapiens LPS-responsive vesicle trafficking, beach and anchor containing (LRBA), RefSeqGene on chromosome 4	Q9Y586	745	0	Protein mab-21-like 2	.	.	.	.	pfam03281	Mab-21	Mab-21 protein. This family contains Mab-21 and Mab-21 like proteins. In C. elegans these proteins are required for several aspects of embryonic development.	GO:0043010|camera-type eye development;GO:0010172|embryonic body morphogenesis;GO:0001654|eye development;GO:0007399|nervous system development;GO:0008284|positive regulation of cell proliferation;	GO:0005634|nucleus;	.	.	.
ENSG00000182048	8.19834	3.03533	0.045294	up	yes	TRPC2	transcribed_unprocessed_pseudogene	chr11:3609901-3637559:+	gi|532074796|ref|XP_005323197.1|	PREDICTED: short transient receptor potential channel 2-like isoform X1 [Ictidomys tridecemlineatus]	gi|426367045|ref|XR_175730.1|	PREDICTED: Gorilla gorilla gorilla short transient receptor potential channel 2-like (LOC101129228), misc_RNA	O62826	524	0	Short transient receptor potential channel 2 homolog	.	.	.	.	pfam08344	TRP_2	Transient receptor ion channel II. This domain is found in the transient receptor ion channel (Trp) family of proteins. There is strong evidence that Trp proteins are structural elements of calcium-ion entry channels activated by G protein-coupled receptors. This domain does not tend to appear with the TRP domain (pfam06011) but is often found to the C-terminus of Ankyrin repeats (pfam00023).	GO:0006828|manganese ion transport;GO:0051480|cytosolic calcium ion homeostasis;GO:0007338|single fertilization;GO:0000012|single strand break repair;	GO:0005887|integral component of plasma membrane;GO:0005634|nucleus;	GO:0003684|damaged DNA binding;GO:0015279|store-operated calcium channel activity;	K04965	TRPC2; transient receptor potential cation channel subfamily C member 2
ENSG00000182050	0.0904516	-3.46671	0.0427015	down	yes	MGAT4C	protein_coding	chr12:85955666-86838904:-	gi|767973762|ref|XP_011536452.1|	PREDICTED: alpha-1,3-mannosyl-glycoprotein 4-beta-N-acetylglucosaminyltransferase C isoform X3 [Homo sapiens]	gi|13242394|gb|AC016993.4|AC016993	Homo sapiens clone RP11-18J9, complete sequence	Q9UBM8	829	0	Alpha-1,3-mannosyl-glycoprotein 4-beta-N-acetylglucosaminyltransferase C	.	.	.	.	pfam04666	Glyco_transf_54	N-Acetylglucosaminyltransferase-IV (GnT-IV) conserved region. The complex-type of oligosaccharides are synthesized through elongation by glycosyltransferases after trimming of the precursor oligosaccharides transferred to proteins in the endoplasmic reticulum. N-Acetylglucosaminyltransferases (GnTs) take part in the formation of branches in the biosynthesis of complex-type sugar chains. In verteb…	GO:0006491|N-glycan processing;	GO:0000139|Golgi membrane;GO:0016021|integral component of membrane;	GO:0008454|alpha-1,3-mannosylglycoprotein 4-beta-N-acetylglucosaminyltransferase activity;GO:0046872|metal ion binding;	K13748	MGAT4C; alpha-1,3-mannosylglycoprotein beta-1,4-N-acetylglucosaminyltransferase C [EC:2.4.1.201 2.4.1.145]
ENSG00000183423	0.590631	-0.759672	0.0333122	down	yes	LRIT3	protein_coding	chr4:109848202-109872315:+	gi|385298685|ref|NP_940908.3|	leucine-rich repeat, immunoglobulin-like domain and transmembrane domain-containing protein 3 precursor [Homo sapiens]	gi|34533207|dbj|AK126648.1|	Homo sapiens cDNA FLJ44691 fis, clone BRACE3013874	Q3SXY7	1200	0	Leucine-rich repeat, immunoglobulin-like domain and transmembrane domain-containing protein 3	.	.	.	.	pfam07679	I-set	Immunoglobulin I-set domain.	GO:0040036|regulation of fibroblast growth factor receptor signaling pathway;GO:0050896|response to stimulus;GO:0007601|visual perception;	GO:0030425|dendrite;GO:0005789|endoplasmic reticulum membrane;GO:0016021|integral component of membrane;GO:0043204|perikaryon;	.	.	.
ENSG00000183780	1.76216	0.817345	0.0154487	up	yes	SLC35F3	protein_coding	chr1:233904933-234324516:+	gi|27735127|ref|NP_775779.1|	putative thiamine transporter SLC35F3 isoform 1 [Homo sapiens]	gi|21754216|dbj|AK095031.1|	Homo sapiens cDNA FLJ37712 fis, clone BRHIP2018369	Q8IY50	722	0	Putative thiamine transporter SLC35F3	.	.	.	.	pfam00892	EamA	EamA-like transporter family. This family includes many hypothetical membrane proteins of unknown function. Many of the proteins contain two copies of the aligned region. The family used to be known as DUF6.	GO:0015888|thiamine transport;	GO:0016021|integral component of membrane;	.	K15288	SLC35F3_4; solute carrier family 35, member F3/4
ENSG00000183807	2.69471	1.43013	0.00123436	up	yes	FAM162B	protein_coding	chr6:116752197-116765723:-	gi|397514724|ref|XP_003827624.1|	PREDICTED: protein FAM162B isoform X2 [Pan paniscus]	gi|226423945|ref|NM_001085480.2|	Homo sapiens family with sequence similarity 162, member B (FAM162B), mRNA	Q5T6X4	218	2e-68	Protein FAM162B	.	.	.	.	pfam06388	DUF1075	Protein of unknown function (DUF1075). This family consists of several eukaryotic proteins of unknown function.	.	GO:0016021|integral component of membrane;	.	.	.
ENSG00000184144	0.120611	-3.05157	0.0410358	down	yes	CNTN2	protein_coding	chr1:205042937-205078499:+	gi|4827022|ref|NP_005067.1|	contactin-2 precursor [Homo sapiens]	gi|315360636|ref|NM_005076.3|	Homo sapiens contactin 2 (axonal) (CNTN2), mRNA	Q02246	2019	0	Contactin-2	.	.	.	.	pfam07679	I-set	Immunoglobulin I-set domain.	GO:0007628|adult walking behavior;GO:0007411|axon guidance;GO:0007413|axonal fasciculation;GO:0007155|cell adhesion;GO:0022010|central nervous system myelination;GO:0021853|cerebral cortex GABAergic interneuron migration;GO:0045163|clustering of voltage-gated potassium channels;GO:0071206|establishment of protein localization to juxtaparanode region of axon;GO:0007612|learning;GO:0000226|microtub…	GO:0031225|anchored component of membrane;GO:0009986|cell surface;GO:0005887|integral component of plasma membrane;GO:0044224|juxtaparanode region of axon;GO:0043209|myelin sheath;GO:0043025|neuronal cell body;GO:0033268|node of Ranvier;GO:0005886|plasma membrane;GO:0045202|synapse;GO:0008076|voltage-gated potassium channel complex;	GO:0030246|carbohydrate binding;GO:0001948|glycoprotein binding;GO:0042802|identical protein binding;	K06760	CNTN2; contactin 2
ENSG00000184502	0.119363	-3.06658	0.0377249	down	yes	GAST	protein_coding	chr17:41712326-41715969:+	gi|694967015|ref|XP_009430474.1|	PREDICTED: gastrin isoform X1 [Pan troglodytes]	gi|351721765|ref|NM_000805.4|	Homo sapiens gastrin (GAST), mRNA	P01350	182	5e-58	Gastrin	.	.	.	.	pfam00918	Gastrin	Gastrin/cholecystokinin family.	GO:0007186|G-protein coupled receptor signaling pathway;GO:0032094|response to food;GO:0007165|signal transduction;	GO:0005576|extracellular region;GO:0005615|extracellular space;	GO:0005179|hormone activity;	K13768	GAST; gastrin
ENSG00000185168	2.50535	1.32501	0.0210396	up	yes	LINC00482	lincRNA	chr17:81303771-81309248:-	gi|74729456|sp|Q8N8I6.1|CQ055_HUMAN	RecName: Full=Putative uncharacterized protein encoded by LINC00482	gi|551885623|tpe|HG509545.1|	TPA: Homo sapiens long non-coding RNA OTTHUMT00000439605.1 (LINC00482 gene), lincRNA	Q8N8I6	449	2e-152	Putative uncharacterized protein encoded by LINC00482	.	.	.	.	pfam03154	Atrophin-1	Atrophin-1 family. Atrophin-1 is the protein product of the dentatorubral-pallidoluysian atrophy (DRPLA) gene. DRPLA OMIM:125370 is a progressive neurodegenerative disorder. It is caused by the expansion of a CAG repeat in the DRPLA gene on chromosome 12p. This results in an extended polyglutamine region in atrophin-1, that is thought to confer toxicity to the protein, possibly through altering i…	.	.	.	.	.
ENSG00000185519	1.64214	0.715573	0.00975359	up	yes	FAM131C	protein_coding	chr1:16057769-16073632:-	gi|157502173|ref|NP_872429.2|	protein FAM131C [Homo sapiens]	gi|157502172|ref|NM_182623.2|	Homo sapiens family with sequence similarity 131, member C (FAM131C), mRNA	Q96AQ9	533	0	Protein FAM131C	.	.	.	.	pfam15010	FAM131	Putative cell signalling. The precise function of this protein family is unknown, however studies have shown it undergoes Protein N-myristoylation; a type of lipid modification in eukaryotic and viral proteins. Protein N-myristoylation is usually an irreversible co-translational protein modification which is useful in cell signal transduction pathways. This indicates that FAM131 may have some sor…	.	.	.	.	.
ENSG00000185610	2.22596	1.15443	0.0338733	up	yes	DBX2	protein_coding	chr12:45014672-45051099:-	gi|116174748|ref|NP_001004329.2|	homeobox protein DBX2 [Homo sapiens]	gi|116174747|ref|NM_001004329.2|	Homo sapiens developing brain homeobox 2 (DBX2), mRNA	Q6ZNG2	654	0	Homeobox protein DBX2	.	.	.	.	pfam00046	Homeobox	Homeobox domain.	GO:0006355|regulation of transcription, DNA-templated;	GO:0005634|nucleus;	GO:0043565|sequence-specific DNA binding;	.	.
ENSG00000185634	0.652125	-0.61678	0.0340038	down	yes	SHC4	protein_coding	chr15:48823735-48963444:-	gi|222446609|ref|NP_976224.3|	SHC-transforming protein 4 [Homo sapiens]	gi|222446608|ref|NM_203349.3|	Homo sapiens SHC (Src homology 2 domain containing) family, member 4 (SHC4), mRNA	Q6R2W3	94.4	7e-20	SCAN domain-containing protein 3	.	.	.	.	pfam00640	PID	Phosphotyrosine interaction domain (PTB/PID).	GO:0015074|DNA integration;	GO:0005737|cytoplasm;GO:0005654|nucleoplasm;	GO:0003677|DNA binding;GO:0000981|RNA polymerase II transcription factor activity, sequence-specific DNA binding;	K17449	SHC4; SHC- transforming protein 4
ENSG00000185883	2.31839	1.21312	0.014401	up	yes	ATP6V0C	protein_coding	chr16:2513870-2520218:+	gi|441659262|ref|XP_003269226.2|	PREDICTED: V-type proton ATPase 16 kDa proteolipid subunit isoform X1 [Nomascus leucogenys]	gi|310832380|ref|NM_001694.3|	Homo sapiens ATPase, H+ transporting, lysosomal 16kDa, V0 subunit c (ATP6V0C), transcript variant 1, mRNA	P27449	253	2e-81	V-type proton ATPase 16 kDa proteolipid subunit	SPAC1B3.14	180	7e-54	COG0636	pfam00137	ATP-synt_C	ATP synthase subunit C.	GO:0015991|ATP hydrolysis coupled proton transport;GO:0008286|insulin receptor signaling pathway;GO:0034220|ion transmembrane transport;GO:0007042|lysosomal lumen acidification;GO:0090383|phagosome acidification;GO:0030177|positive regulation of Wnt signaling pathway;GO:0015992|proton transport;GO:0016241|regulation of macroautophagy;GO:0033572|transferrin transport;GO:0016032|viral process;	GO:0010008|endosome membrane;GO:0070062|extracellular exosome;GO:0005925|focal adhesion;GO:0016021|integral component of membrane;GO:0005765|lysosomal membrane;GO:0030670|phagocytic vesicle membrane;GO:0000220|vacuolar proton-transporting V-type ATPase, V0 domain;	GO:0046933|proton-transporting ATP synthase activity, rotational mechanism;GO:0046961|proton-transporting ATPase activity, rotational mechanism;GO:0031625|ubiquitin protein ligase binding;	K02155	ATPeV0C, ATP6L; V-type H+-transporting ATPase 16kDa proteolipid subunit
ENSG00000186265	0.437803	-1.19164	0.0340687	down	yes	BTLA	protein_coding	chr3:112463968-112499561:-	gi|145580621|ref|NP_861445.3|	B- and T-lymphocyte attenuator isoform 1 precursor [Homo sapiens]	gi|145580620|ref|NM_181780.3|	Homo sapiens B and T lymphocyte associated (BTLA), transcript variant 1, mRNA	Q7Z6A9	543	0	B- and T-lymphocyte attenuator	.	.	.	.	pfam00047	ig	Immunoglobulin domain. Members of the immunoglobulin superfamily are found in hundreds of proteins of different functions. Examples include antibodies, the giant muscle kinase titin and receptor tyrosine kinases. Immunoglobulin-like domains may be involved in protein-protein and protein-ligand interactions. The Pfam alignments do not include the first and last strand of the immunoglobulin-like do…	GO:0002250|adaptive immune response;GO:0031295|T cell costimulation;	GO:0016021|integral component of membrane;GO:0005886|plasma membrane;	.	K06707	BTLA; B- and T-lymphocyte attenuator
ENSG00000187479	1.67928	0.747846	0.00725697	up	yes	C11orf96	protein_coding	chr11:43925342-43944338:+	gi|229463005|sp|Q7Z7L8.3|CK096_HUMAN	RecName: Full=Uncharacterized protein C11orf96; AltName: Full=Protein Ag2 homolog	gi|22417440|gb|AC087521.10|	Homo sapiens chromosome 11, clone RP11-613D13, complete sequence	Q7Z7L8	158	7e-42	Uncharacterized protein C11orf96	.	.	.	.	pfam03154	Atrophin-1	Atrophin-1 family. Atrophin-1 is the protein product of the dentatorubral-pallidoluysian atrophy (DRPLA) gene. DRPLA OMIM:125370 is a progressive neurodegenerative disorder. It is caused by the expansion of a CAG repeat in the DRPLA gene on chromosome 12p. This results in an extended polyglutamine region in atrophin-1, that is thought to confer toxicity to the protein, possibly through altering i…	.	.	.	.	.
ENSG00000188107	0.634734	-0.655776	0.0481172	down	yes	EYS	protein_coding	chr6:63719980-65707225:-	gi|635172842|ref|NP_001278938.1|	protein eyes shut homolog isoform 4 precursor [Homo sapiens]	gi|224451127|ref|NM_001142800.1|	Homo sapiens eyes shut homolog (Drosophila) (EYS), transcript variant 1, mRNA	Q5R6R1	968	0	Protein eyes shut homolog (Fragment)	.	.	.	.	pfam13900	GVQW	Putative binding domain. This short domain is often found nested inside other longer domains. The function is not known, but the domain carries a highly conserved GVQW motif. The members are rich in proline and cysteine. This may be a binding domain.	GO:0050896|response to stimulus;GO:0007601|visual perception;	GO:0005576|extracellular region;	.	K19601	EYS; protein eyes shut
ENSG00000188687	0.527874	-0.921735	0.0238393	down	yes	SLC4A5	protein_coding	chr2:74216242-74343414:-	gi|125987596|ref|NP_067019.3|	electrogenic sodium bicarbonate cotransporter 4 isoform a [Homo sapiens]	gi|62089089|dbj|AB209752.1|	Homo sapiens mRNA for sodium bicarbonate transporter 4 isoform d variant protein	Q8N2A0	104	7e-26	Putative uncharacterized protein encoded by LINC00269	.	.	.	.	pfam00955	HCO3_cotransp	HCO3- transporter family. This family contains Band 3 anion exchange proteins that exchange CL-/HCO3-. This family also includes cotransporters of Na+/HCO3-.	GO:0098656|anion transmembrane transport;GO:0015701|bicarbonate transport;GO:0033326|cerebrospinal fluid secretion;GO:0002064|epithelial cell development;GO:0048311|mitochondrion distribution;GO:0010468|regulation of gene expression;GO:0051453|regulation of intracellular pH;GO:0003073|regulation of systemic arterial blood pressure;GO:0003014|renal system process;GO:0060041|retina development in c…	GO:0016324|apical plasma membrane;GO:0016021|integral component of membrane;GO:0005887|integral component of plasma membrane;GO:0005886|plasma membrane;	GO:0008509|anion transmembrane transporter activity;GO:0015301|anion:anion antiporter activity;GO:0005452|inorganic anion exchanger activity;GO:0008510|sodium:bicarbonate symporter activity;	K13857	SLC4A5, NBC4; solute carrier family 4 (sodium bicarbonate cotransporter), member 5
ENSG00000189058	2.64145	1.40133	0.0347332	up	yes	APOD	protein_coding	chr3:195568702-195584205:-	gi|4502163|ref|NP_001638.1|	apolipoprotein D precursor [Homo sapiens]	gi|194377571|dbj|AK294523.1|	Homo sapiens cDNA FLJ57921 complete cds, highly similar to Apolipoprotein D precursor	P05090	271	1e-90	Apolipoprotein D	PA5107	76.3	2e-15	COG3040	pfam08212	Lipocalin_2	Lipocalin-like domain. Lipocalins are transporters for small hydrophobic molecules, such as lipids, steroid hormones, bilins, and retinoids. The structure is an eight-stranded beta barrel.	GO:0007568|aging;GO:0001525|angiogenesis;GO:0007420|brain development;GO:0006006|glucose metabolic process;GO:0006629|lipid metabolic process;GO:1900016|negative regulation of cytokine production involved in inflammatory response;GO:0051895|negative regulation of focal adhesion assembly;GO:0060588|negative regulation of lipoprotein lipid oxidation;GO:0071638|negative regulation of monocyte chemot…	GO:0022626|cytosolic ribosome;GO:0030425|dendrite;GO:0005783|endoplasmic reticulum;GO:0070062|extracellular exosome;GO:0005576|extracellular region;GO:0005615|extracellular space;GO:0043025|neuronal cell body;GO:0048471|perinuclear region of cytoplasm;	GO:0015485|cholesterol binding;GO:0005319|lipid transporter activity;	K03098	APOD; apolipoprotein D and lipocalin family protein
ENSG00000189190	3.57155	1.83655	0.013306	up	yes	ZNF600	protein_coding	chr19:52764195-52786791:-	gi|578834054|ref|XP_006723120.1|	PREDICTED: zinc finger protein 600 isoform X3 [Homo sapiens]	gi|34365263|emb|BX640933.1|	Homo sapiens mRNA; cDNA DKFZp686F06123 (from clone DKFZp686F06123)	Q6ZNG1	1447	0	Zinc finger protein 600	.	.	.	.	pfam13900	GVQW	Putative binding domain. This short domain is often found nested inside other longer domains. The function is not known, but the domain carries a highly conserved GVQW motif. The members are rich in proline and cysteine. This may be a binding domain.	GO:0006355|regulation of transcription, DNA-templated;GO:0006351|transcription, DNA-templated;	GO:0005634|nucleus;	GO:0003677|DNA binding;GO:0046872|metal ion binding;GO:0003700|transcription factor activity, sequence-specific DNA binding;	K09228	KRAB; KRAB domain-containing zinc finger protein
ENSG00000189233	0.399637	-1.32324	0.0372582	down	yes	NUGGC	protein_coding	chr8:28021964-28083871:-	gi|149944486|ref|NP_001010906.1|	nuclear GTPase SLIP-GC [Homo sapiens]	gi|149944485|ref|NM_001010906.1|	Homo sapiens nuclear GTPase, germinal center associated (NUGGC), mRNA	Q68CJ6	107	3e-26	Nuclear GTPase SLIP-GC	.	.	.	.	pfam13900	GVQW	Putative binding domain. This short domain is often found nested inside other longer domains. The function is not known, but the domain carries a highly conserved GVQW motif. The members are rich in proline and cysteine. This may be a binding domain.	.	GO:0016607|nuclear speck;	GO:0005525|GTP binding;GO:0016787|hydrolase activity;	.	.
ENSG00000197576	1.74343	0.801925	0.0166396	up	yes	HOXA4	protein_coding	chr7:27128507-27130799:-	gi|148613882|ref|NP_002132.3|	homeobox protein Hox-A4 [Homo sapiens]	gi|148613881|ref|NM_002141.4|	Homo sapiens homeobox A4 (HOXA4), mRNA	Q00056	229	5e-71	Homeobox protein Hox-A4	.	.	.	.	pfam00046	Homeobox	Homeobox domain.	GO:0009653|anatomical structure morphogenesis;GO:0007275|multicellular organismal development;GO:0006351|transcription, DNA-templated;	GO:0005634|nucleus;	GO:0043565|sequence-specific DNA binding;GO:0003700|transcription factor activity, sequence-specific DNA binding;	K09304	HOX_4; homeobox protein HoxA/B/C/D4
ENSG00000197721	2.06662	1.04727	0.0416524	up	yes	CR1L	protein_coding	chr1:207645113-207738416:+	gi|148922949|ref|NP_783641.1|	complement component receptor 1-like protein precursor [Homo sapiens]	gi|148922948|ref|NM_175710.1|	Homo sapiens complement component (3b/4b) receptor 1-like (CR1L), mRNA	Q2VPA4	295	4e-95	Complement component receptor 1-like protein	.	.	.	.	pfam00084	Sushi	Sushi domain (SCR repeat).	.	GO:0005737|cytoplasm;GO:0005576|extracellular region;GO:0016020|membrane;GO:0043235|receptor complex;	.	.	.
ENSG00000198515	2.04111	1.02936	0.0246216	up	yes	CNGA1	protein_coding	chr4:47935977-48016672:-	gi|217035093|ref|NP_001136036.1|	cGMP-gated cation channel alpha-1 isoform 1 [Homo sapiens]	gi|217035092|ref|NM_001142564.1|	Homo sapiens cyclic nucleotide gated channel alpha 1 (CNGA1), transcript variant 1, mRNA	P29973	1228	0	cGMP-gated cation channel alpha-1	.	.	.	.	pfam00520	Ion_trans	Ion transport protein. This family contains Sodium, Potassium, Calcium ion channels. This family is 6 transmembrane helices in which the last two helices flank a loop which determines ion selectivity. In some sub-families (e.g. Na channels) the domain is repeated four times, whereas in others (e.g. K channels) the protein forms as a tetramer in the membrane. A bacterial structure of the protein i…	GO:0042391|regulation of membrane potential;GO:0022400|regulation of rhodopsin mediated signaling pathway;GO:0016056|rhodopsin mediated signaling pathway;GO:0006810|transport;GO:0007601|visual perception;	GO:0005887|integral component of plasma membrane;GO:0042622|photoreceptor outer segment membrane;GO:0005886|plasma membrane;	GO:0030553|cGMP binding;GO:0005222|intracellular cAMP activated cation channel activity;GO:0005223|intracellular cGMP activated cation channel activity;GO:0005249|voltage-gated potassium channel activity;	K04948	CNGA1; cyclic nucleotide gated channel alpha 1
ENSG00000200534	0.513598	-0.961289	0.0485086	down	yes	SNORA33	snoRNA	chr6:132817219-132817348:+	.	.	gi|21755564|dbj|AK096147.1|	Homo sapiens cDNA FLJ38828 fis, clone MAMGL1000017	.	.	.	.	.	.	.	.	pfam02076	STE3	Pheromone A receptor.	.	.	.	.	.
ENSG00000201801	0.183812	-2.4437	0.043696	down	yes	RNU5E-4P	snRNA	chr1:11909808-11909927:-	.	.	gi|384475598|ref|NG_032609.1|	Homo sapiens RNA, U5E small nuclear 4, pseudogene (RNU5E-4P) on chromosome 1	.	.	.	.	.	.	.	.	pfam04413	Glycos_transf_N	3-Deoxy-D-manno-octulosonic-acid transferase (kdotransferase). Members of this family transfer activated sugars to a variety of substrates, including glycogen, fructose-6-phosphate and lipopolysaccharides. Members of the family transfer UDP, ADP, GDP or CMP linked sugars. The Glycos_transf_N region is flanked at the N-terminus by a signal peptide and at the C-terminus by Glycos_transf_1 (pfam0053…	.	.	.	.	.
ENSG00000203883	1.52888	0.612473	0.0433734	up	yes	SOX18	protein_coding	chr20:64047582-64049641:-	gi|8924248|ref|NP_060889.1|	transcription factor SOX-18 [Homo sapiens]	gi|31077201|ref|NM_018419.2|	Homo sapiens SRY (sex determining region Y)-box 18 (SOX18), mRNA	P35713	424	9e-142	Transcription factor SOX-18	SPAC57A10.09c	48.9	4e-06	COG5648	pfam00505	HMG_box	HMG (high mobility group) box.	GO:0001525|angiogenesis;GO:0043534|blood vessel endothelial cell migration;GO:0048469|cell maturation;GO:0035050|embryonic heart tube development;GO:0060956|endocardial cell differentiation;GO:0060214|endocardium formation;GO:0061028|establishment of endothelial barrier;GO:0022405|hair cycle process;GO:0001942|hair follicle development;GO:0001947|heart looping;GO:0001701|in utero embryonic develo…	GO:0000790|nuclear chromatin;GO:0044798|nuclear transcription factor complex;GO:0005634|nucleus;	GO:0000978|RNA polymerase II core promoter proximal region sequence-specific DNA binding;GO:0044212|transcription regulatory region DNA binding;GO:0001077|transcriptional activator activity, RNA polymerase II core promoter proximal region sequence-specific binding;	K09270	SOX7S; transcription factor SOX7/8/10/18 (SOX group E/F)
ENSG00000205309	1.61404	0.69068	0.00127403	up	yes	NT5M	protein_coding	chr17:17303335-17347663:+	gi|530410506|ref|XP_005256789.1|	PREDICTED: 5'(3')-deoxyribonucleotidase, mitochondrial isoform X3 [Homo sapiens]	gi|9309445|gb|AF210652.1|AF210652	Homo sapiens 5'(3')-deoxyribonucleotidase (dNT-2) mRNA, complete cds; nuclear gene for mitochondrial product	Q9NPB1	407	1e-138	5'(3')-deoxyribonucleotidase, mitochondrial	SA0680	52	5e-07	COG4502	pfam06941	NT5C	5' nucleotidase, deoxy (Pyrimidine), cytosolic type C protein (NT5C). This family consists of several 5' nucleotidase, deoxy (Pyrimidine), cytosolic type C (NT5C) proteins. 5'(3')-Deoxyribonucleotidase is a ubiquitous enzyme in mammalian cells whose physiological function is not known.	GO:0006260|DNA replication;GO:0046079|dUMP catabolic process;GO:0009223|pyrimidine deoxyribonucleotide catabolic process;GO:0046135|pyrimidine nucleoside catabolic process;	GO:0005759|mitochondrial matrix;GO:0005739|mitochondrion;	GO:0008253|5'-nucleotidase activity;GO:0046872|metal ion binding;GO:0008252|nucleotidase activity;GO:0000166|nucleotide binding;	K01081	E3.1.3.5; 5'-nucleotidase [EC:3.1.3.5]
ENSG00000206989	0.0802865	-3.6387	0.0157368	down	yes	SNORD63	snoRNA	chr5:138561043-138561110:-	.	.	gi|340523104|ref|NG_029469.1|	Homo sapiens heat shock 70kDa protein 9 (mortalin) (HSPA9), RefSeqGene on chromosome 5	.	.	.	.	.	.	.	.	pfam06869	DUF1258	Protein of unknown function (DUF1258). This family represents a conserved region approximately 260 residues long within a number of hypothetical proteins of unknown function that seem to be specific to C. elegans. Note that this family contains a number of conserved cysteine and histidine residues.	.	.	.	.	.
ENSG00000207185	9.37192	3.22835	0.0132091	up	yes	RNU6-1157P	snRNA	chr11:118593988-118594093:+	.	.	gi|281371542|gb|AC231769.2|	Homo sapiens FOSMID clone ABC13-910122L2 from chromosome unknown, complete sequence	.	.	.	.	.	.	.	.	pfam07260	ANKH	Progressive ankylosis protein (ANKH). This family consists of several progressive ankylosis protein (ANK or ANKH) sequences. The ANK protein spans the outer cell membrane and shuttles inorganic pyrophosphate (PPi), a major inhibitor of physiologic and pathologic calcification, bone mineralisation and bone resorption. Mutations in ANK are thought to give rise to Craniometaphyseal dysplasia (CMD) w…	.	.	.	.	.
ENSG00000207721	0.385192	-1.37635	0.0352924	down	yes	MIR186	miRNA	chr1:71067631-71067716:-	.	.	gi|262205433|ref|NR_029707.1|	Homo sapiens microRNA 186 (MIR186), microRNA	.	.	.	.	.	.	.	.	pfam06934	CTI	Fatty acid cis/trans isomerase (CTI). This family consists of several fatty acid cis/trans isomerase proteins which appear to be found exclusively in bacteria of the orders Vibrionales and Pseudomonadales. Cis/trans isomerase (CTI) catalyses the cis-trans isomerization of esterified fatty acids in phospholipids, mainly cis-oleic acid (C(16:1,9)) and cis-vaccenic acid (C(18:1,11)), in response to …	.	.	.	.	.
ENSG00000212994	2.42494	1.27795	0.0386825	up	yes	RPS26P6	processed_pseudogene	chr8:100895771-100896118:+	gi|530432835|ref|XP_003846586.2|	PREDICTED: 40S ribosomal protein S26 [Homo sapiens]	gi|586598147|ref|NG_003189.5|	Homo sapiens ribosomal protein S26 pseudogene 6 (RPS26P6) on chromosome 8	P62856	160	6e-50	40S ribosomal protein S26	YER131w	120	1e-34	COG4830	pfam01283	Ribosomal_S26e	Ribosomal protein S26e.	GO:0006412|translation;	GO:0022627|cytosolic small ribosomal subunit;	GO:0003729|mRNA binding;GO:0003735|structural constituent of ribosome;	K02976	RP-S26e, RPS26; small subunit ribosomal protein S26e
ENSG00000213204	0.406357	-1.29918	0.028452	down	yes	RP3-382I10.7	protein_coding	chr6:87408012-87511634:+	gi|332218443|ref|XP_003258364.1|	PREDICTED: UPF0704 protein C6orf165 homolog [Nomascus leucogenys]	gi|158258604|dbj|AK292584.1|	Homo sapiens cDNA FLJ76955 complete cds	P78382	290	1e-90	CMP-sialic acid transporter	SPCC1795.03	112	6e-26	COG0697	pfam12018	DUF3508	Domain of unknown function (DUF3508). This presumed domain is functionally uncharacterized. This domain is found in eukaryotes. This domain is about 280 amino acids in length. This domain has two conserved sequence motifs: GFC and GLL. This family is also known as UPF0704.	GO:0035082|axoneme assembly;GO:0003341|cilium movement;	GO:0005737|cytoplasm;GO:0031514|motile cilium;GO:0001534|radial spoke;	.	K15272	SLC35A1_2_3; solute carrier family 35 (UDP-sugar transporter), member A1/2/3
ENSG00000214243	2.07303	1.05174	0.0133343	up	yes	AC004980.10	processed_pseudogene	chr7:76650401-76650897:-	gi|397464973|ref|XP_003804317.1|	PREDICTED: putative postmeiotic segregation increased 2-like protein 3 [Pan paniscus]	gi|19698717|gb|AC004980.5|	Homo sapiens PAC clone RP5-1158B1 from 7q11.2-q22, complete sequence	Q13401	95.5	3e-23	Putative postmeiotic segregation increased 2-like protein 3	.	.	.	.	pfam01352	KRAB	KRAB box. The KRAB domain (or Kruppel-associated box) is present in about a third of zinc finger proteins containing C2H2 fingers. The KRAB domain is found to be involved in protein-protein interactions. The KRAB domain is generally encoded by two exons. The regions coded by the two exons are known as KRAB-A and KRAB-B. The A box plays an important role in repression by binding to corepressors, w…	GO:0006298|mismatch repair;GO:0006355|regulation of transcription, DNA-templated;	GO:0005712|chiasma;GO:0032300|mismatch repair complex;GO:0000795|synaptonemal complex;	GO:0016887|ATPase activity;GO:0003697|single-stranded DNA binding;	.	.
ENSG00000214273	0.597942	-0.741923	0.0486856	down	yes	AGGF1P1	processed_pseudogene	chr4:190041342-190043414:+	gi|402871899|ref|XP_003899884.1|	PREDICTED: angiogenic factor with G patch and FHA domains 1 [Papio anubis]	gi|324711012|ref|NG_022094.2|	Homo sapiens angiogenic factor with G patch and FHA domains 1 pseudogene 1 (AGGF1P1) on chromosome 4	Q8N302	80.1	3e-14	Angiogenic factor with G patch and FHA domains 1	.	.	.	.	pfam15375	DUF4602	Domain of unknown function (DUF4602). This family of proteins is found in eukaryotes. Proteins in this family are typically between 173 and 294 amino acids in length. This family includes Human C1orf131.	GO:0001525|angiogenesis;GO:0007155|cell adhesion;GO:0006397|mRNA processing;GO:0045766|positive regulation of angiogenesis;GO:0001938|positive regulation of endothelial cell proliferation;GO:0043484|regulation of RNA splicing;GO:0006396|RNA processing;GO:0001570|vasculogenesis;	GO:0005737|cytoplasm;GO:0005576|extracellular region;GO:0016607|nuclear speck;GO:0048471|perinuclear region of cytoplasm;GO:0071011|precatalytic spliceosome;	GO:0003723|RNA binding;	.	.
ENSG00000214770	0.518145	-0.948571	0.0128142	down	yes	RP11-544I20.2	antisense	chr14:64329431-64338599:-	gi|28193110|emb|CAD62297.1|	unnamed protein product [Homo sapiens]	gi|551878441|tpe|HG506303.1|	TPA: Homo sapiens long non-coding RNA OTTHUMT00000412164.1 (RP11-544I20.2 gene), antisense	Q8N7I0	85.5	2e-17	Protein GVQW1	.	.	.	.	pfam13900	GVQW	Putative binding domain. This short domain is often found nested inside other longer domains. The function is not known, but the domain carries a highly conserved GVQW motif. The members are rich in proline and cysteine. This may be a binding domain.	.	.	.	.	.
ENSG00000214851	0.282373	-1.82433	0.0320868	down	yes	LINC00612	processed_transcript	chr12:9055586-9065070:-	gi|74729178|sp|Q8N6U2.1|CL033_HUMAN	RecName: Full=Putative uncharacterized protein encoded by LINC00612	gi|300796966|ref|NR_034140.1|	Homo sapiens long intergenic non-protein coding RNA 612 (LINC00612), long non-coding RNA	Q8N6U2	204	2e-59	Putative uncharacterized protein encoded by LINC00612	.	.	.	.	pfam07677	A2M_recep	A-macroglobulin receptor. This family includes the receptor domain region of the alpha-2-macroglobulin family.	.	.	.	.	.
ENSG00000215612	1.55121	0.633391	0.0161241	up	yes	HMX1	protein_coding	chr4:8846076-8871817:-	gi|116805350|ref|NP_061815.2|	homeobox protein HMX1 isoform 1 [Homo sapiens]	gi|116805349|ref|NM_018942.2|	Homo sapiens H6 family homeobox 1 (HMX1), transcript variant 1, mRNA	Q9NP08	264	2e-80	Homeobox protein HMX1	.	.	.	.	pfam00046	Homeobox	Homeobox domain.	GO:0007275|multicellular organismal development;GO:0045892|negative regulation of transcription, DNA-templated;GO:0006351|transcription, DNA-templated;	GO:0005634|nucleus;	GO:0003677|DNA binding;GO:0000977|RNA polymerase II regulatory region sequence-specific DNA binding;GO:0001227|transcriptional repressor activity, RNA polymerase II transcription regulatory region sequence-specific binding;	K09349	NKX5, HMX; homeobox protein Nkx-5
ENSG00000223023	0.0598729	-4.06195	0.0157002	down	yes	Y_RNA	misc_RNA	chr18:23024596-23024703:+	.	.	gi|237858763|ref|NG_012121.1|	Homo sapiens retinoblastoma binding protein 8 (RBBP8), RefSeqGene on chromosome 18	.	.	.	.	.	.	.	.	pfam00995	Sec1	Sec1 family.	.	.	.	.	.
ENSG00000223523	0.0734469	-3.76716	0.0286972	down	yes	AC079613.1	sense_overlapping	chr2:188598791-188839445:-	gi|767943017|ref|XP_011534200.1|	PREDICTED: hexaprenyldihydroxybenzoate methyltransferase, mitochondrial isoform X2 [Homo sapiens]	gi|551848061|tpe|HG495048.1|	TPA: Homo sapiens long non-coding RNA OTTHUMT00000335738.1 (AC079613.1 gene), sense_overlapping	Q6B4Z3	56.6	8e-08	Histone demethylase UTY	.	.	.	.	pfam13900	GVQW	Putative binding domain. This short domain is often found nested inside other longer domains. The function is not known, but the domain carries a highly conserved GVQW motif. The members are rich in proline and cysteine. This may be a binding domain.	GO:0010468|regulation of gene expression;	GO:0005634|nucleus;	GO:0051213|dioxygenase activity;GO:0071558|histone demethylase activity (H3-K27 specific);GO:0046872|metal ion binding;	K11447	UTX, UTY; histone demethylase [EC:1.14.11.-]
ENSG00000224050	0.502652	-0.992368	0.0398152	down	yes	RP1-90G24.6	lincRNA	chr22:32273420-32277186:+	.	.	gi|551892943|tpe|HG512243.1|	TPA: Homo sapiens long non-coding RNA OTTHUMT00000156189.1 (RP1-90G24.6 gene), lincRNA	.	.	.	.	.	.	.	.	pfam06151	Trehalose_recp	Trehalose receptor. In Drosophila, taste is perceived by gustatory neurons located in sensilla distributed on several different appendages throughout the body of the animal. This family represents the taste receptor sensitive to trehalose.	.	.	.	.	.
ENSG00000224322	0.0812059	-3.62227	0.0362088	down	yes	AC004009.3	lincRNA	chr7:27361843-27409938:+	.	.	gi|551861482|tpe|HG500140.1|	TPA: Homo sapiens long non-coding RNA OTTHUMT00000257963.1 (AC004009.3 gene), lincRNA	.	.	.	.	.	.	.	.	.	.	.	.	.	.	.	.
ENSG00000224579	14.7685	3.88445	0.0178492	up	yes	AC012314.19	unprocessed_pseudogene	chr19:54209092-54209418:-	gi|671034397|ref|XP_008708033.1|	PREDICTED: leukocyte immunoglobulin-like receptor subfamily A member 6 isoform X2 [Ursus maritimus]	gi|387530837|gb|AC245052.3|	Homo sapiens BAC clone CH17-337D22 from chromosome 19, complete sequence	.	.	.	.	.	.	.	.	pfam10401	IRF-3	Interferon-regulatory factor 3. This is the interferon-regulatory factor 3 chain of the hetero-dimeric structure which also contains the shorter chain CREB-binding protein. These two subunits make up the DRAF1 (double-stranded RNA-activated factor 1). Viral dsRNA produced during viral transcription or replication leads to the activation of DRAF1. The DNA-binding specificity of DRAF1 correlates wi…	.	.	.	.	.
ENSG00000224586	13.8794	3.79488	0.00974551	up	yes	GPX5	protein_coding	chr6:28525925-28534952:+	gi|4557629|ref|NP_001500.1|	epididymal secretory glutathione peroxidase isoform 1 precursor [Homo sapiens]	gi|209977065|ref|NM_001509.2|	Homo sapiens glutathione peroxidase 5 (GPX5), transcript variant 1, mRNA	O75715	447	1e-154	Epididymal secretory glutathione peroxidase	CAC1571	107	6e-26	COG0386	pfam00255	GSHPx	Glutathione peroxidase.	GO:0034599|cellular response to oxidative stress;GO:0006629|lipid metabolic process;GO:0000302|response to reactive oxygen species;	GO:0005576|extracellular region;GO:0005615|extracellular space;GO:0097524|sperm plasma membrane;	GO:0004602|glutathione peroxidase activity;	K00432	E1.11.1.9; glutathione peroxidase [EC:1.11.1.9]
ENSG00000224629	0.379549	-1.39764	0.0426193	down	yes	RP5-1142J19.2	processed_pseudogene	chr7:157263022-157263229:-	gi|297265551|ref|XP_001100013.2|	PREDICTED: 60S ribosomal protein L36a-like [Macaca mulatta]	gi|224494475|ref|NG_010796.1|	Homo sapiens ribosomal protein L36a pseudogene 30 (RPL36AP30) on chromosome 7	P61486	100	4e-27	60S ribosomal protein L36a	YNL162w	63.9	9e-14	COG1631	pfam00935	Ribosomal_L44	Ribosomal protein L44.	GO:0006412|translation;	GO:0022625|cytosolic large ribosomal subunit;	GO:0003735|structural constituent of ribosome;	K02929	RP-L44e, RPL44; large subunit ribosomal protein L44e
ENSG00000225075	0.330519	-1.59719	0.0285854	down	yes	RP11-426L16.3	antisense	chr1:112693688-112696621:-	gi|297279580|ref|XP_002801749.1|	PREDICTED: hypothetical protein LOC100426026 [Macaca mulatta]	gi|551897351|tpe|HG492442.1|	TPA: Homo sapiens long non-coding RNA OTTHUMT00000032924.1 (RP11-426L16.3 gene), antisense	Q9HCE1	91.7	3e-20	Putative helicase MOV-10	.	.	.	.	pfam15479	DUF4639	Domain of unknown function (DUF4639). This family of proteins is found in eukaryotes. Proteins in this family are typically between 161 and 601 amino acids in length.	GO:0035195|gene silencing by miRNA;GO:0035279|mRNA cleavage involved in gene silencing by miRNA;GO:0048015|phosphatidylinositol-mediated signaling;GO:0006355|regulation of transcription, DNA-templated;GO:0006351|transcription, DNA-templated;GO:0007223|Wnt signaling pathway, calcium modulating pathway;	GO:0000932|cytoplasmic mRNA processing body;GO:0005829|cytosol;GO:0005615|extracellular space;	GO:0005524|ATP binding;GO:0004386|helicase activity;GO:0044822|poly(A) RNA binding;	K18422	MOV10; helicase MOV-10 [EC:3.6.4.13]
ENSG00000225218	0.565905	-0.821369	0.0217223	down	yes	AP001628.6	lincRNA	chr21:42831040-42836477:-	.	.	gi|551892021|tpe|HG511863.1|	TPA: Homo sapiens long non-coding RNA OTTHUMT00000195450.1 (AP001628.6 gene), lincRNA	.	.	.	.	.	.	.	.	pfam06536	Av_adeno_fibre	Avian adenovirus fibre. This family contains avian adenovirus fibre proteins, which have been linked to variations in virulence. Avian adenoviruses possess penton capsomers that consist of a pentameric base associated with two fibres.	.	.	.	.	.
ENSG00000226212	14.8948	3.89674	0.0198426	up	yes	TRGV6	TR_V_pseudogene	chr7:38340700-38340998:-	gi|339160|gb|AAA61043.1|	T cell receptor gamma chain [Homo sapiens]	gi|28436398|ref|NG_001336.2|	Homo sapiens T cell receptor gamma locus (TRG) on chromosome 7	P03979	38.5	1e-26	T cell receptor gamma variable 3 (Fragment)	.	.	.	.	pfam03260	Lipoprotein_11	Lepidopteran low molecular weight (30 kD) lipoprotein.	GO:0006955|immune response;	GO:0005886|plasma membrane;	GO:0042287|MHC protein binding;GO:0042605|peptide antigen binding;	.	.
ENSG00000226953	1.5903	0.669299	0.0236669	up	yes	AC010890.1	antisense	chr2:133264968-133284762:+	.	.	gi|551846970|tpe|HG494621.1|	TPA: Homo sapiens long non-coding RNA OTTHUMT00000470900.1 (AC010890.1 gene), antisense	.	.	.	.	.	.	.	.	pfam13779	DUF4175	Domain of unknown function (DUF4175).	.	.	.	.	.
ENSG00000227215	0.186482	-2.42289	0.0375633	down	yes	RP11-445L13__B.3	antisense	chr6:82932601-82938677:+	gi|119569067|gb|EAW48682.1|	hCG2044946 [Homo sapiens]	gi|551859721|tpe|HG499420.1|	TPA: Homo sapiens long non-coding RNA OTTHUMT00000041343.1 (RP11-445L13__B.3 gene), antisense	.	.	.	.	.	.	.	.	pfam12323	HTH_OrfB_IS605	Helix-turn-helix domain. This is the N terminal helix-turn-helix domain of Transposase_2 pfam01385.	.	.	.	.	.
ENSG00000227355	0.464023	-1.10773	0.0418734	down	yes	RP11-162D16.2	antisense	chr9:121369906-121463237:+	gi|440908078|gb|ELR58139.1|	hypothetical protein M91_02702, partial [Bos mutus]	gi|13661989|emb|AL359644.10|	Human DNA sequence from clone RP11-162D16 on chromosome 9, complete sequence	P08548	57.4	2e-08	LINE-1 reverse transcriptase homolog	.	.	.	.	pfam03124	EXS	EXS family. We have named this region the EXS family after (ERD1, XPR1, and SYG1). This family includes C-terminus portions from the SYG1 G-protein associated signal transduction protein from Saccharomyces cerevisiae, and sequences that are thought to be murine leukaemia virus (MLV) receptors (XPR1). N-terminus portions from these proteins are aligned in the SPX pfam03105 family. The previously n…	.	.	GO:0046872|metal ion binding;GO:0003964|RNA-directed DNA polymerase activity;	.	.
ENSG00000228766	13.267	3.72977	0.0365636	up	yes	RPL7L1P8	processed_pseudogene	chr3:182610674-182611414:+	gi|332824064|ref|XP_003311341.1|	PREDICTED: probable C->gi|332824071|ref|XP_001134938.2| PREDICTED: 60S ribosomal protein L7-like 1 [Pan troglodytes]	gi|224458413|ref|NG_009922.1|	Homo sapiens ribosomal protein L7-like 1 pseudogene 8 (RPL7L1P8) on chromosome 3	Q6DKI1	336	8e-115	60S ribosomal protein L7-like 1	SPAC664.06	134	6e-37	COG1841	pfam00327	Ribosomal_L30	Ribosomal protein L30p/L7e. This family includes prokaryotic L30 and eukaryotic L7.	GO:0001825|blastocyst formation;GO:0002181|cytoplasmic translation;GO:0000463|maturation of LSU-rRNA from tricistronic rRNA transcript (SSU-rRNA, 5.8S rRNA, LSU-rRNA);	GO:0022625|cytosolic large ribosomal subunit;GO:0005730|nucleolus;	GO:0044822|poly(A) RNA binding;GO:0003735|structural constituent of ribosome;	.	.
ENSG00000229056	0.337708	-1.56615	0.0203354	down	yes	AC020571.3	antisense	chr2:196260024-196264204:+	gi|119590530|gb|EAW70124.1|	hCG2012367 [Homo sapiens]	gi|551848200|tpe|HG495093.1|	TPA: Homo sapiens long non-coding RNA OTTHUMT00000335312.1 (AC020571.3 gene), antisense	.	.	.	.	.	.	.	.	pfam06852	DUF1248	Protein of unknown function (DUF1248). This family represents a conserved region within a number of proteins of unknown function that seem to be specific to C. elegans. Note that some family members contain more than one copy of this region.	.	.	.	.	.
ENSG00000229512	0.580696	-0.784145	0.0431471	down	yes	AC068580.5	sense_intronic	chr11:1763009-1763749:-	.	.	gi|551869549|tpe|HG503440.1|	TPA: Homo sapiens long non-coding RNA OTTHUMT00000105340.1 (AC068580.5 gene), sense_intronic	.	.	.	.	.	.	.	.	pfam15042	LELP1	Late cornified envelope-like proline-rich protein 1. This family of uncharacterized proteins is found in mammals.	.	.	.	.	.
ENSG00000230074	0.476885	-1.06829	0.0415326	down	yes	RP11-195F19.9	antisense	chr9:34665665-34681298:+	gi|119578821|gb|EAW58417.1|	hCG1816468 [Homo sapiens]	gi|551865956|tpe|HG501984.1|	TPA: Homo sapiens long non-coding RNA OTTHUMT00000001163.1 (RP11-195F19.9 gene), antisense	.	.	.	.	.	.	.	.	pfam13324	GCIP	Grap2 and cyclin-D-interacting. GCIP, or Grap2 and cyclin-D-interacting protein, is found in eukaryotes, and in the human protein CCNDBP1, residues 149-190 constitute a helix-loop-helix domain, residues 190-240 an acidic region, and 240-261 a leucine zipper domain. GCIP interacts with full-length Grap2 protein and with the COOH-terminal unique and SH3 domains (designated QC domain) of Grap2. It i…	.	.	.	.	.
ENSG00000230666	0.56425	-0.825592	0.0369123	down	yes	CEACAM22P	transcribed_unprocessed_pseudogene	chr19:44537058-44620821:-	gi|441656262|ref|XP_003277676.2|	PREDICTED: carcinoembryonic antigen-related cell adhesion molecule 5-like [Nomascus leucogenys]	gi|574957316|ref|NR_027754.2|	Homo sapiens carcinoembryonic antigen-related cell adhesion molecule 22, pseudogene (CEACAM22P), non-coding RNA	P06731	109	1e-24	Carcinoembryonic antigen-related cell adhesion molecule 5	.	.	.	.	pfam13900	GVQW	Putative binding domain. This short domain is often found nested inside other longer domains. The function is not known, but the domain carries a highly conserved GVQW motif. The members are rich in proline and cysteine. This may be a binding domain.	GO:0034109|homotypic cell-cell adhesion;GO:2000811|negative regulation of anoikis;GO:0043066|negative regulation of apoptotic process;GO:0010832|negative regulation of myotube differentiation;	GO:0031225|anchored component of membrane;GO:0016323|basolateral plasma membrane;GO:0070062|extracellular exosome;GO:0071575|integral component of external side of plasma membrane;GO:0005887|integral component of plasma membrane;	GO:0034235|GPI anchor binding;GO:0042802|identical protein binding;GO:0042803|protein homodimerization activity;	K06499	CEACAM; carcinoembryonic antigen-related cell adhesion molecule
ENSG00000230778	1.66721	0.737437	0.0456442	up	yes	ANKRD63	protein_coding	chr15:40281444-40282586:-	gi|299473797|ref|NP_001177408.1|	ankyrin repeat domain-containing protein 63 [Homo sapiens]	gi|299473796|ref|NM_001190479.1|	Homo sapiens ankyrin repeat domain 63 (ANKRD63), mRNA	C9JTQ0	554	0	Ankyrin repeat domain-containing protein 63	all2748	68.9	5e-12	COG0666	pfam12796	Ank_2	Ankyrin repeats (3 copies).	.	.	.	.	.
ENSG00000231234	0.540533	-0.887545	0.0451665	down	yes	SKP1P1	processed_pseudogene	chr7:66423405-66423893:-	gi|426349968|ref|XP_004042556.1|	PREDICTED: S-phase kinase-associated protein 1 [Gorilla gorilla gorilla]	gi|586598023|ref|NG_002399.5|	Homo sapiens S-phase kinase-associated protein 1 pseudogene 1 (SKP1P1) on chromosome 7	Q71U00	247	2e-82	S-phase kinase-associated protein 1	SPBC409.05	158	5e-48	COG5201	pfam01466	Skp1	Skp1 family, dimerization domain.	GO:0016567|protein ubiquitination;GO:0006511|ubiquitin-dependent protein catabolic process;	GO:0031467|Cul7-RING ubiquitin ligase complex;GO:0019005|SCF ubiquitin ligase complex;	.	K03094	SKP1, CBF3D; S-phase kinase-associated protein 1
ENSG00000231638	11.4231	3.51388	0.0214128	up	yes	AC011738.4	antisense	chr7:43508728-43522542:-	gi|521027115|gb|EPQ08903.1|	E3 ubiquitin-protein ligase HECW1 [Myotis brandtii]	gi|551861674|tpe|HG500219.1|	TPA: Homo sapiens long non-coding RNA OTTHUMT00000338774.1 (AC011738.4 gene), antisense	Q76N89	110	5e-23	E3 ubiquitin-protein ligase HECW1	YER125w	70.1	2e-11	COG5021	pfam14315	DUF4380	Domain of unknown function (DUF4380). This family of proteins is found in bacteria, archaea and eukaryotes. Proteins in this family are typically between 288 and 372 amino acids in length. There are two completely conserved residues (G and E) that may be functionally important.	GO:0090090|negative regulation of canonical Wnt signaling pathway;GO:0042787|protein ubiquitination involved in ubiquitin-dependent protein catabolic process;	GO:0005737|cytoplasm;GO:0005829|cytosol;GO:0005634|nucleus;	GO:0061630|ubiquitin protein ligase activity;GO:0004842|ubiquitin-protein transferase activity;	K12167	HECW1; E3 ubiquitin-protein ligase HECW1 [EC:2.3.2.26]
ENSG00000231738	0.588161	-0.765717	0.0498274	down	yes	TSPAN19	protein_coding	chr12:85014311-85036277:-	gi|155369269|ref|NP_001094387.1|	putative tetraspanin-19 [Homo sapiens]	gi|34532782|dbj|AK126325.1|	Homo sapiens cDNA FLJ44351 fis, clone TRACH3006336	P0C672	472	7e-167	Putative tetraspanin-19	.	.	.	.	pfam00335	Tetraspannin	Tetraspanin family.	GO:0007166|cell surface receptor signaling pathway;	GO:0005887|integral component of plasma membrane;	.	K17358	TSPAN19; tetraspanin-19
ENSG00000231952	0.473939	-1.07723	0.00754469	down	yes	DPY19L1P2	unprocessed_pseudogene	chr7:32812757-32838570:+	gi|640806495|ref|XP_008059716.1|	PREDICTED: probable C-mannosyltransferase DPY19L1 [Tarsius syrichta]	gi|148839334|ref|NM_015283.1|	Homo sapiens dpy-19-like 1 (C. elegans) (DPY19L1), mRNA	Q2PZI1	529	0	Probable C-mannosyltransferase DPY19L1	.	.	.	.	pfam10034	Dpy19	Q-cell neuroblast polarisation. Dyp-19, formerly known as DUF2211, is a transmembrane domain family that is required to orient the neuroblast cells, QR and QL accurately on the anterior-posterior axis: QL and QR are born in the same anterior-posterior position, but polarise and migrate left-right asymmetrically, QL migrating towards the posterior and QR migrating towards the anterior. It is also …	GO:0018406|protein C-linked glycosylation via 2'-alpha-mannosyl-L-tryptophan;	GO:0016021|integral component of membrane;GO:0016020|membrane;GO:0005637|nuclear inner membrane;	GO:0000030|mannosyltransferase activity;	.	.
ENSG00000232022	1.51264	0.597073	0.0246894	up	yes	FAAHP1	transcribed_unprocessed_pseudogene	chr1:46432129-46482493:+	gi|119627315|gb|EAX06910.1|	hCG2039305, partial [Homo sapiens]	gi|356460918|ref|NR_045483.1|	Homo sapiens fatty acid amide hydrolase pseudogene 1 (FAAHP1), non-coding RNA	O08914	40.4	2e-15	Fatty-acid amide hydrolase 1	AF2329	42.7	4e-06	COG0154	pfam01425	Amidase	Amidase.	.	GO:0005743|mitochondrial inner membrane;GO:0005739|mitochondrion;	GO:0004040|amidase activity;GO:0016884|carbon-nitrogen ligase activity, with glutamine as amido-N-donor;	K15528	FAAH; fatty acid amide hydrolase [EC:3.5.1.99]
ENSG00000232043	0.22402	-2.1583	0.024228	down	yes	RP4-530I15.9	antisense	chr20:50570975-50578041:-	gi|821009615|ref|XP_012367097.1|	PREDICTED: LOW QUALITY PROTEIN: tyrosine-protein phosphatase non-receptor type 1 [Nomascus leucogenys]	gi|551891000|tpe|HG511433.1|	TPA: Homo sapiens long non-coding RNA OTTHUMT00000257952.1 (RP4-530I15.9 gene), antisense	P18031	97.4	1e-19	Tyrosine-protein phosphatase non-receptor type 1	.	.	.	.	pfam00102	Y_phosphatase	Protein-tyrosine phosphatase.	GO:0031532|actin cytoskeleton reorganization;GO:0007257|activation of JUN kinase activity;GO:0006987|activation of signaling protein activity involved in unfolded protein response;GO:0030968|endoplasmic reticulum unfolded protein response;GO:0008286|insulin receptor signaling pathway;GO:0036498|IRE1-mediated unfolded protein response;GO:0060397|JAK-STAT cascade involved in growth hormone signalin…	GO:0005913|cell-cell adherens junction;GO:0098554|cytoplasmic side of endoplasmic reticulum membrane;GO:0031410|cytoplasmic vesicle;GO:0005829|cytosol;GO:0005769|early endosome;GO:0005783|endoplasmic reticulum;GO:0097443|sorting endosome;	GO:0098641|cadherin binding involved in cell-cell adhesion;GO:0019899|enzyme binding;GO:0046875|ephrin receptor binding;GO:0044822|poly(A) RNA binding;GO:0019901|protein kinase binding;GO:0004725|protein tyrosine phosphatase activity;GO:0030971|receptor tyrosine kinase binding;GO:0008270|zinc ion binding;	K05696	PTPN1, PTP1B; tyrosine-protein phosphatase non-receptor type 1 [EC:3.1.3.48]
ENSG00000232860	0.654804	-0.610865	0.0334015	down	yes	SMG7-AS1	processed_transcript	chr1:183460874-183472265:-	gi|119611558|gb|EAW91152.1|	hCG2038242, partial [Homo sapiens]	gi|344217754|ref|NG_029808.1|	Homo sapiens SMG7 nonsense mediated mRNA decay factor (SMG7), RefSeqGene on chromosome 1	Q8N7I0	57	7e-08	Protein GVQW1	.	.	.	.	pfam13900	GVQW	Putative binding domain. This short domain is often found nested inside other longer domains. The function is not known, but the domain carries a highly conserved GVQW motif. The members are rich in proline and cysteine. This may be a binding domain.	.	.	.	.	.
ENSG00000232909	0.369653	-1.43576	0.0282027	down	yes	RP3-510O8.4	antisense	chr6:35733867-35736947:-	gi|119624251|gb|EAX03846.1|	hCG2001161 [Homo sapiens]	gi|574957291|ref|NR_027117.2|	Homo sapiens uncharacterized LOC285847 (LOC285847), long non-coding RNA	.	.	.	.	.	.	.	.	pfam13900	GVQW	Putative binding domain. This short domain is often found nested inside other longer domains. The function is not known, but the domain carries a highly conserved GVQW motif. The members are rich in proline and cysteine. This may be a binding domain.	.	.	.	.	.
ENSG00000232995	0.576235	-0.79527	0.00435188	down	yes	RGS5	antisense	chr1:163244505-163321894:-	gi|119611140|gb|EAW90734.1|	hCG2038748, partial [Homo sapiens]	gi|551898456|tpe|HG492862.1|	TPA: Homo sapiens long non-coding RNA OTTHUMT00000080771.1 (RP11-267N12.3 gene), antisense	.	.	.	.	.	.	.	.	pfam08932	DUF1914	Domain of unknown function (DUF1914). This domain has no known function. It is found in a various putative receptor proteins from Lactococcus bacteriophages.	.	.	.	.	.
ENSG00000233025	0.142656	-2.80938	0.0121863	down	yes	CRYZP1	processed_pseudogene	chr7:103088664-103089610:-	gi|145581575|pdb|1YB5|A	Chain A, Crystal Structure Of Human Zeta-crystallin With Bound Nadp	gi|347543769|ref|NG_030014.1|	Homo sapiens armadillo repeat containing 10 (ARMC10), RefSeqGene on chromosome 7	Q08257	75.5	3e-14	Quinone oxidoreductase	.	.	.	.	pfam08240	ADH_N	Alcohol dehydrogenase GroES-like domain. This is the catalytic domain of alcohol dehydrogenases. Many of them contain an inserted zinc binding domain. This domain has a GroES-like structure.	GO:0051289|protein homotetramerization;GO:0007601|visual perception;GO:0042178|xenobiotic catabolic process;	GO:0005737|cytoplasm;GO:0005829|cytosol;GO:0070062|extracellular exosome;	GO:0003730|mRNA 3'-UTR binding;GO:0070402|NADPH binding;GO:0003960|NADPH:quinone reductase activity;GO:0008270|zinc ion binding;	K00344	qor, CRYZ; NADPH2:quinone reductase [EC:1.6.5.5]
ENSG00000233086	4.46313	2.15806	0.0350019	up	yes	RP11-375O18.2	lincRNA	chr9:79505804-79532342:-	gi|426362089|ref|XP_004048214.1|	PREDICTED: uncharacterized protein LOC101124124 [Gorilla gorilla gorilla]	gi|11602548|emb|AL358975.8|	Human DNA sequence from clone RP11-375O18 on chromosome 9, complete sequence	Q86U02	77.4	2e-16	Putative uncharacterized protein encoded by LINC00596	.	.	.	.	pfam13900	GVQW	Putative binding domain. This short domain is often found nested inside other longer domains. The function is not known, but the domain carries a highly conserved GVQW motif. The members are rich in proline and cysteine. This may be a binding domain.	.	GO:0016021|integral component of membrane;	.	.	.
ENSG00000234773	0.484341	-1.04591	0.0419159	down	yes	CTD-2666L21.1	transcribed_unprocessed_pseudogene	chr19:12195015-12237767:+	gi|119604671|gb|EAW84265.1|	hCG2040227, partial [Homo sapiens]	gi|18042283|gb|AC012618.7|	Homo sapiens chromosome 19 clone CTD-2666L21, complete sequence	Q15973	81.3	1e-17	Zinc finger protein 124	.	.	.	.	pfam01352	KRAB	KRAB box. The KRAB domain (or Kruppel-associated box) is present in about a third of zinc finger proteins containing C2H2 fingers. The KRAB domain is found to be involved in protein-protein interactions. The KRAB domain is generally encoded by two exons. The regions coded by the two exons are known as KRAB-A and KRAB-B. The A box plays an important role in repression by binding to corepressors, w…	GO:0006355|regulation of transcription, DNA-templated;GO:0006351|transcription, DNA-templated;	GO:0005634|nucleus;	GO:0003677|DNA binding;GO:0046872|metal ion binding;	K09228	KRAB; KRAB domain-containing zinc finger protein
ENSG00000234965	1.76805	0.822163	0.000243498	up	yes	SHISA8	protein_coding	chr22:41909554-41914667:-	gi|333108267|ref|NP_001193949.1|	putative protein shisa-8 precursor [Homo sapiens]	gi|333108266|ref|NM_001207020.1|	Homo sapiens shisa family member 8 (SHISA8), mRNA	B8ZZ34	182	2e-53	Putative protein shisa-8	.	.	.	.	pfam13908	Shisa	Wnt and FGF inhibitory regulator. Shisa is a transcription factor-type molecule that physically interacts with immature forms of the Wnt receptor Frizzled and the FGF receptor within the endoplasmic reticulum to inhibit their post-translational maturation and trafficking to the cell surface.	GO:0048172|regulation of short-term neuronal synaptic plasticity;	GO:0032281|AMPA glutamate receptor complex;GO:0045202|synapse;	.	.	.
ENSG00000235010	9.75477	3.28611	0.0310778	up	yes	RP11-140A10.3	antisense	chr10:132181225-132185962:-	gi|119569525|gb|EAW49140.1|	hCG2041993, isoform CRA_b, partial [Homo sapiens]	gi|551870097|tpe|HG503378.1|	TPA: Homo sapiens long non-coding RNA OTTHUMT00000051048.1 (RP11-140A10.3 gene), antisense	.	.	.	.	.	.	.	.	pfam09998	DUF2239	Uncharacterized protein conserved in bacteria (DUF2239). This domain, found in various hypothetical bacterial proteins, has no known function.	.	.	.	.	.
ENSG00000235358	21.556	4.43001	0.00404796	up	yes	RP11-399E6.1	lincRNA	chr1:41242373-41284861:+	gi|119627586|gb|EAX07181.1|	sex comb on midleg homolog 1 (Drosophila), isoform CRA_a, partial [Homo sapiens]	gi|551896055|tpe|HG491945.1|	TPA: Homo sapiens long non-coding RNA OTTHUMT00000015626.1 (RP11-399E6.1 gene), lincRNA	.	.	.	.	.	.	.	.	pfam03619	Solute_trans_a	Organic solute transporter Ostalpha. This family is a transmembrane organic solute transport protein. In vertebrates these proteins form a complex with Ostbeta, and function as bile transporters. In plants they may transport brassinosteroid-like compounds and act as regulators of cell death.	.	.	.	.	.
ENSG00000235884	1.54693	0.629408	0.0388069	up	yes	LINC00941	lincRNA	chr12:30795681-30802711:+	gi|158260771|dbj|BAF82563.1|	unnamed protein product [Homo sapiens]	gi|551873435|tpe|HG504647.1|	TPA: Homo sapiens long non-coding RNA OTTHUMT00000403387.1 (RP11-77I22.3 gene), lincRNA	Q96MD7	72	4e-16	Uncharacterized protein C9orf85	.	.	.	.	pfam13900	GVQW	Putative binding domain. This short domain is often found nested inside other longer domains. The function is not known, but the domain carries a highly conserved GVQW motif. The members are rich in proline and cysteine. This may be a binding domain.	.	.	.	.	.
ENSG00000236384	0.264803	-1.91701	0.0202627	down	yes	LINC00479	lincRNA	chr21:41711520-41715775:-	gi|426393137|ref|XP_004062889.1|	PREDICTED: putative uncharacterized protein encoded by LINC00479-like [Gorilla gorilla gorilla]	gi|224586833|ref|NR_027272.1|	Homo sapiens long intergenic non-protein coding RNA 479 (LINC00479), long non-coding RNA	Q96M42	242	2e-74	Putative uncharacterized protein encoded by LINC00479	.	.	.	.	pfam10062	DUF2300	Predicted secreted protein (DUF2300). This domain, found in various bacterial hypothetical and putative signal peptide proteins, has no known function.	.	.	.	.	.
ENSG00000236449	0.0810422	-3.62518	0.0216635	down	yes	AC018890.6	antisense	chr2:174547141-174774827:+	gi|119631528|gb|EAX11123.1|	hCG2006872 [Homo sapiens]	gi|551847681|tpe|HG494896.1|	TPA: Homo sapiens long non-coding RNA OTTHUMT00000334128.1 (AC018890.6 gene), antisense	.	.	.	.	.	.	.	.	pfam15452	NYAP_C	Neuronal tyrosine-phosphorylated phosphoinositide-3-kinase adapter. NYAP_C is a C-terminal family of eukaryotic proteins that are substrates of tyrosine kinase in the brain. When first identified, the family members were referred to as unconventional myosin XVI, or Myr 8. However, proteins have now been identified as being integrally involved in neuronal function and morphogenesis. The family is …	.	.	.	.	.
ENSG00000236756	0.108896	-3.19897	0.0283851	down	yes	DNAJC9-AS1	antisense	chr10:73247360-73276984:+	gi|172049034|sp|A6NH13.2|DAS1_HUMAN	RecName: Full=Putative uncharacterized protein DNAJC9-AS1; AltName: Full=DNAJC9 antisense RNA 1; AltName: Full=DNAJC9 antisense gene protein 1	gi|551869196|tpe|HG502989.1|	TPA: Homo sapiens long non-coding RNA OTTHUMT00000048635.3 (DNAJC9-AS1 gene), antisense	A6NH13	181	4e-51	Putative uncharacterized protein DNAJC9-AS1	.	.	.	.	pfam13900	GVQW	Putative binding domain. This short domain is often found nested inside other longer domains. The function is not known, but the domain carries a highly conserved GVQW motif. The members are rich in proline and cysteine. This may be a binding domain.	GO:0006355|regulation of transcription, DNA-templated;GO:0006351|transcription, DNA-templated;	GO:0005634|nucleus;	GO:0003677|DNA binding;GO:0046872|metal ion binding;	.	.
ENSG00000238198	0.441796	-1.17855	0.0239192	down	yes	RP11-31F15.2	lincRNA	chr1:113011687-113073105:-	gi|355756662|gb|EHH60270.1|	hypothetical protein EGM_11598, partial [Macaca fascicularis]	gi|551897378|tpe|HG492455.1|	TPA: Homo sapiens long non-coding RNA OTTHUMT00000033545.1 (RP11-31F15.2 gene), lincRNA	Q8N2A0	50.1	5e-11	Putative uncharacterized protein encoded by LINC00269	.	.	.	.	pfam13900	GVQW	Putative binding domain. This short domain is often found nested inside other longer domains. The function is not known, but the domain carries a highly conserved GVQW motif. The members are rich in proline and cysteine. This may be a binding domain.	.	.	.	.	.
ENSG00000238317	0.247667	-2.01353	0.0447036	down	yes	SNORD11	snoRNA	chr2:202293051-202293134:+	.	.	gi|94536603|ref|NR_003031.1|	Homo sapiens small nucleolar RNA, C/D box 11 (SNORD11), small nucleolar RNA	.	.	.	.	.	.	.	.	pfam02598	Methyltrn_RNA_3	Putative RNA methyltransferase. This family has a TIM barrel-like fold with a deep C-terminal trefoil knot. The arrangement of its hydrophilic and hydrophobic surfaces are opposite to that of the classic TIM barrel proteins. It is likely to bind RNA, and may function as a methyltransferase.	.	.	.	.	.
ENSG00000239149	0.165007	-2.5994	0.00329215	down	yes	SNORA59A	snoRNA	chr1:12507246-12507397:+	.	.	gi|551883754|tpe|HG508782.1|	TPA: Homo sapiens long non-coding RNA OTTHUMT00000442137.1 (SNORA59B gene), sense_intronic	.	.	.	.	.	.	.	.	pfam12719	Cnd3	Nuclear condensing complex subunits, C-term domain. The Cnd1-3 proteins are the three non-SMC (structural maintenance of chromosomes) proteins that go to make up the mitotic condensation complex along with the two SMC protein families, XCAP-C and XCAP-E, (or in the case of fission yeast, Cut3 and Cut14). The five-member complex seems to be conserved from yeasts to vertebrates. This domain is the …	.	.	.	.	.
ENSG00000240996	0.431217	-1.21351	0.0321193	down	yes	RP11-80H5.7	lincRNA	chr10:89694295-89697928:-	.	.	gi|551870244|tpe|HG503137.1|	TPA: Homo sapiens long non-coding RNA OTTHUMT00000049326.1 (RP11-80H5.7 gene), lincRNA	.	.	.	.	.	.	.	.	pfam01757	Acyl_transf_3	Acyltransferase family. This family includes a range of acyltransferase enzymes. This domain is found in many as yet uncharacterized C. elegans proteins and it is approximately 300 amino acids long.	.	.	.	.	.
ENSG00000241269	4.53899	2.18237	0.0193283	up	yes	AC093620.5	antisense	chr7:5419827-5420767:+	gi|223461298|gb|AAI40724.1|	Unknown (protein for MGC:176400) [Homo sapiens]	gi|551861064|tpe|HG499975.1|	TPA: Homo sapiens long non-coding RNA OTTHUMT00000324009.1 (AC093620.5 gene), antisense	.	.	.	.	.	.	.	.	pfam15240	Pro-rich	Proline-rich. This family includes several eukaryotic proline-rich proteins.	.	.	.	.	.
ENSG00000241313	2.62746	1.39367	0.0403023	up	yes	WWTR1-AS1	antisense	chr3:149657020-149661364:+	gi|586555750|ref|XP_006926319.1|	PREDICTED: WW domain-containing transcription regulator protein 1-like [Pteropus alecto]	gi|339275821|ref|NR_040250.1|	Homo sapiens WWTR1 antisense RNA 1 (WWTR1-AS1), long non-coding RNA	Q8WTZ3	57.8	4e-11	Zinc finger protein ENSP00000375192	.	.	.	.	pfam13900	GVQW	Putative binding domain. This short domain is often found nested inside other longer domains. The function is not known, but the domain carries a highly conserved GVQW motif. The members are rich in proline and cysteine. This may be a binding domain.	GO:0006355|regulation of transcription, DNA-templated;GO:0006351|transcription, DNA-templated;	GO:0005634|nucleus;	GO:0003677|DNA binding;GO:0046872|metal ion binding;	K16820	WWTR1, TAZ; WW domain-containing transcription regulator protein 1
ENSG00000241360	2.71956	1.44337	0.00951295	up	yes	PDXP	protein_coding	chr22:37658727-37666934:+	gi|134104092|pdb|2CFS|A	Chain A, Crystal Structure Of Human Pyridoxal 5'-Phosphate Phosphatase	gi|85815825|ref|NM_020315.4|	Homo sapiens pyridoxal (pyridoxine, vitamin B6) phosphatase (PDXP), mRNA	Q96GD0	215	2e-63	Pyridoxal phosphate phosphatase	SPBC15D4.15	133	2e-33	COG0647	pfam13344	Hydrolase_6	Haloacid dehalogenase-like hydrolase. This family is part of the HAD superfamily.	GO:0031247|actin rod assembly;GO:0071318|cellular response to ATP;GO:0030836|positive regulation of actin filament depolymerization;GO:0006470|protein dephosphorylation;GO:0032361|pyridoxal phosphate catabolic process;GO:0032465|regulation of cytokinesis;GO:0007088|regulation of mitotic nuclear division;	GO:0005856|cytoskeleton;GO:0005829|cytosol;GO:0070062|extracellular exosome;GO:0031258|lamellipodium membrane;GO:0032587|ruffle membrane;	GO:0031072|heat shock protein binding;GO:0000287|magnesium ion binding;GO:0004721|phosphoprotein phosphatase activity;GO:0004647|phosphoserine phosphatase activity;GO:0033883|pyridoxal phosphatase activity;	K07758	PDXP; pyridoxal phosphatase [EC:3.1.3.74]
ENSG00000241697	2.953	1.56218	0.00240465	up	yes	TMEFF1	protein_coding	chr9:100473113-100577636:+	gi|29568105|ref|NP_003683.2|	tomoregulin-1 precursor [Homo sapiens]	gi|311771738|ref|NM_003692.4|	Homo sapiens transmembrane protein with EGF-like and two follistatin-like domains 1 (TMEFF1), mRNA	Q8IYR6	634	0	Tomoregulin-1	.	.	.	.	pfam07648	Kazal_2	Kazal-type serine protease inhibitor domain. Usually indicative of serine protease inhibitors. However, kazal-like domains are also seen in the extracellular part of agrins, which are not known to be protease inhibitors. Kazal domains often occur in tandem arrays. Small alpha+beta fold containing three disulphides.	GO:0007275|multicellular organismal development;	GO:0016021|integral component of membrane;GO:0005886|plasma membrane;	.	.	.
ENSG00000241769	0.604159	-0.727	0.00739689	down	yes	LINC00893	antisense	chrX:149527591-149540959:-	gi|73917049|gb|AAZ93378.1|	FLJ44451 fis [Homo sapiens]	gi|611435044|ref|NR_027455.5|	Homo sapiens long intergenic non-protein coding RNA 893 (LINC00893), long non-coding RNA	.	.	.	.	.	.	.	.	pfam04031	Las1	Las1-like. Las1 is an essential nuclear protein involved in cell morphogenesis and cell surface growth.	.	.	.	.	.
ENSG00000241890	12.1125	3.59842	0.020759	up	yes	RPL13P4	processed_pseudogene	chr15:75388267-75388828:+	gi|594063702|ref|XP_006055879.1|	PREDICTED: 60S ribosomal protein L13-like isoform X1 [Bubalus bubalis]	gi|594191107|ref|NG_009554.2|	Homo sapiens ribosomal protein L13 pseudogene 4 (RPL13P4) on chromosome 15	P26373	40.8	1e-47	60S ribosomal protein L13	SPAC664.05	51.2	4e-12	COG4352	pfam01294	Ribosomal_L13e	Ribosomal protein L13e.	GO:0000184|nuclear-transcribed mRNA catabolic process, nonsense-mediated decay;GO:0006364|rRNA processing;GO:0006614|SRP-dependent cotranslational protein targeting to membrane;GO:0006412|translation;GO:0006413|translational initiation;GO:0019083|viral transcription;	GO:0005829|cytosol;GO:0022625|cytosolic large ribosomal subunit;GO:0022626|cytosolic ribosome;GO:0016020|membrane;GO:0005634|nucleus;	GO:0044822|poly(A) RNA binding;GO:0003723|RNA binding;GO:0003735|structural constituent of ribosome;	K02873	RP-L13e, RPL13; large subunit ribosomal protein L13e
ENSG00000243449	1.59854	0.676753	0.0226122	up	yes	C4orf48	protein_coding	chr4:2041993-2043970:+	gi|269914187|ref|NP_001161715.1|	neuropeptide-like protein C4orf48 isoform 1 [Homo sapiens]	gi|269914184|ref|NM_001141936.2|	Homo sapiens chromosome 4 open reading frame 48 (C4orf48), transcript variant 2, mRNA	Q5BLP8	120	5e-34	Neuropeptide-like protein C4orf48	.	.	.	.	pfam15161	Neuropep_like	Neuropeptide-like. This family contains putative neuropeptides.	.	GO:0005576|extracellular region;	.	.	.
ENSG00000244625	1.55893	0.640556	0.0217189	up	yes	MIATNB	lincRNA	chr22:26672767-26780207:+	gi|441618890|ref|XP_004088541.1|	PREDICTED: uncharacterized protein LOC100580223 [Nomascus leucogenys]	gi|551892751|tpe|HG512163.1|	TPA: Homo sapiens long non-coding RNA OTTHUMT00000320774.1 (CTA-211A9.5 gene), lincRNA	.	.	.	.	.	.	.	.	pfam13900	GVQW	Putative binding domain. This short domain is often found nested inside other longer domains. The function is not known, but the domain carries a highly conserved GVQW motif. The members are rich in proline and cysteine. This may be a binding domain.	.	.	.	.	.
ENSG00000245156	0.514037	-0.960055	0.0489513	down	yes	RP11-867G23.3	lincRNA	chr11:66269832-66278525:-	gi|355779528|gb|EHH64004.1|	hypothetical protein EGM_17106, partial [Macaca fascicularis]	gi|551871083|tpe|HG503880.1|	TPA: Homo sapiens long non-coding RNA OTTHUMT00000391825.1 (RP11-867G23.3 gene), lincRNA	Q8N2A0	72	1e-12	Putative uncharacterized protein encoded by LINC00269	.	.	.	.	pfam13900	GVQW	Putative binding domain. This short domain is often found nested inside other longer domains. The function is not known, but the domain carries a highly conserved GVQW motif. The members are rich in proline and cysteine. This may be a binding domain.	.	.	.	.	.
ENSG00000246203	0.526236	-0.926218	0.0176252	down	yes	RP11-29H23.5	unprocessed_pseudogene	chr1:155614726-155660245:-	gi|694889258|ref|XP_009431913.1|	PREDICTED: LOW QUALITY PROTEIN: GON-4-like protein [Pan troglodytes]	gi|426332147|ref|XM_004027005.1|	PREDICTED: Gorilla gorilla gorilla gon-4-like (C. elegans) (GON4L), mRNA	Q3T8J9	99.4	8e-20	GON-4-like protein	.	.	.	.	pfam02900	LigB	Catalytic LigB subunit of aromatic ring-opening dioxygenase.	GO:0030183|B cell differentiation;GO:0045892|negative regulation of transcription, DNA-templated;GO:0006351|transcription, DNA-templated;	GO:0005634|nucleus;	GO:0003677|DNA binding;GO:0003714|transcription corepressor activity;	.	.
ENSG00000249456	1.73537	0.795247	0.0116364	up	yes	RP11-298J20.4	sense_overlapping	chr10:124917143-124942881:+	gi|355562859|gb|EHH19453.1|	hypothetical protein EGK_20160 [Macaca mulatta]	gi|551870070|tpe|HG503330.1|	TPA: Homo sapiens long non-coding RNA OTTHUMT00000050897.1 (RP11-298J20.4 gene), sense_overlapping	Q9UGI0	272	1e-85	Ubiquitin thioesterase ZRANB1	.	.	.	.	pfam00641	zf-RanBP	Zn-finger in Ran binding protein and others.	GO:0016477|cell migration;GO:0007010|cytoskeleton organization;GO:0030177|positive regulation of Wnt signaling pathway;GO:0071947|protein deubiquitination involved in ubiquitin-dependent protein catabolic process;GO:0035523|protein K29-linked deubiquitination;GO:1990168|protein K33-linked deubiquitination;GO:0070536|protein K63-linked deubiquitination;GO:0022604|regulation of cell morphogenesis;G…	GO:0005737|cytoplasm;GO:0005654|nucleoplasm;GO:0005634|nucleus;	GO:0070530|K63-linked polyubiquitin binding;GO:0004843|ubiquitin-specific protease activity;GO:0008270|zinc ion binding;	K11862	ZRANB1, TRABID; ubiquitin thioesterase ZRANB1 [EC:3.4.19.12]
ENSG00000249679	10.6804	3.41689	0.0408817	up	yes	RP11-279O9.4	antisense	chr4:185471516-185472263:+	.	.	gi|21281658|gb|AC106897.5|	Homo sapiens BAC clone RP11-279O9 from 4, complete sequence	.	.	.	.	.	.	.	.	pfam00756	Esterase	Putative esterase. This family contains Esterase D. However it is not clear if all members of the family have the same function. This family is related to the pfam00135 family.	.	.	.	.	.
ENSG00000250056	2.17708	1.12239	0.0499854	up	yes	LINC01018	lincRNA	chr5:6582136-6588499:+	gi|119628513|gb|EAX08108.1|	hCG2045777 [Homo sapiens]	gi|565671804|ref|NR_024423.2|	Homo sapiens long intergenic non-protein coding RNA 1018 (LINC01018), transcript variant 2, long non-coding RNA	Q96CB5	64.7	3e-10	Putative uncharacterized protein C8orf44	.	.	.	.	pfam13900	GVQW	Putative binding domain. This short domain is often found nested inside other longer domains. The function is not known, but the domain carries a highly conserved GVQW motif. The members are rich in proline and cysteine. This may be a binding domain.	.	GO:0005654|nucleoplasm;	.	.	.
ENSG00000250479	2.16716	1.1158	0.00248739	up	yes	CHCHD10	protein_coding	chr22:23765834-23768443:-	gi|47497976|ref|NP_998885.1|	coiled-coil-helix-coiled-coil-helix domain-containing protein 10, mitochondrial isoform b precursor [Homo sapiens]	gi|426393808|ref|XM_004063154.1|	PREDICTED: Gorilla gorilla gorilla coiled-coil-helix-coiled-coil-helix domain containing 10 (CHCHD10), mRNA	Q8WYQ3	122	8e-32	Coiled-coil-helix-coiled-coil-helix domain-containing protein 10, mitochondrial	.	.	.	.	pfam06747	CHCH	CHCH domain. we have identified a conserved motif in the LOC118487 protein that we have called the CHCH motif. Alignment of this protein with related members showed the presence of three subgroups of proteins, which are called the S (Small), N (N-terminal extended) and C (C-terminal extended) subgroups. All three sub-groups of proteins have in common that they contain a predicted conserved [coile…	GO:0006754|ATP biosynthetic process;GO:0007005|mitochondrion organization;GO:2000984|negative regulation of ATP citrate synthase activity;GO:0006119|oxidative phosphorylation;	GO:0005758|mitochondrial intermembrane space;GO:0005739|mitochondrion;GO:0005634|nucleus;	.	.	.
ENSG00000250497	0.12028	-3.05553	0.0370424	down	yes	AC007126.1	lincRNA	chr4:13777377-13782157:-	gi|795292062|ref|XP_011814836.1|	PREDICTED: uncharacterized protein LOC105524255 [Colobus angolensis palliatus]	gi|551852568|tpe|HG496742.1|	TPA: Homo sapiens long non-coding RNA OTTHUMT00000360341.1 (AC007126.1 gene), lincRNA	.	.	.	.	.	.	.	.	pfam01151	ELO	GNS1/SUR4 family. Members of this family are involved in long chain fatty acid elongation systems that produce the 26-carbon precursors for ceramide and sphingolipid synthesis. Predicted to be integral membrane proteins, in eukaryotes they are probably located on the endoplasmic reticulum. Yeast ELO3 affects plasma membrane H+-ATPase activity, and may act on a glucose-signaling pathway that contr…	.	.	.	.	.
ENSG00000250919	0.0815948	-3.61538	0.036658	down	yes	UGT2B26P	unprocessed_pseudogene	chr4:69027831-69044578:+	gi|686716171|ref|XP_009238316.1|	PREDICTED: UDP-glucuronosyltransferase 2B4-like isoform X2 [Pongo abelii]	gi|158258932|dbj|AK292748.1|	Homo sapiens cDNA FLJ75367 complete cds, highly similar to Homo sapiens UDP glucuronosyltransferase 2 family, polypeptide B4, mRNA	Q9GLD9	468	0	UDP-glucuronosyltransferase 2B33	.	.	.	.	pfam00201	UDPGT	UDP-glucoronosyl and UDP-glucosyl transferase.	GO:0009813|flavonoid biosynthetic process;GO:0052696|flavonoid glucuronidation;	GO:0005789|endoplasmic reticulum membrane;GO:0016021|integral component of membrane;GO:0043231|intracellular membrane-bounded organelle;GO:0031090|organelle membrane;	GO:0015020|glucuronosyltransferase activity;	K00699	UGT; glucuronosyltransferase [EC:2.4.1.17]
ENSG00000251451	0.123861	-3.0132	0.0264252	down	yes	GTF2IP9	unprocessed_pseudogene	chr7:66407288-66409239:-	gi|432092209|gb|ELK24835.1|	General transcription factor II-I [Myotis davidii]	gi|295681568|gb|AC240524.3|	Homo sapiens FOSMID clone ABC24-1649L13 from chromosome 7, complete sequence	A7MB80	49.3	5e-29	General transcription factor II-I	.	.	.	.	pfam02946	GTF2I	GTF2I-like repeat. This region of sequence similarity is found up to six times in a variety of proteins including GTF2I. It has been suggested that this may be a DNA binding domain.	GO:0007275|multicellular organismal development;GO:0016525|negative regulation of angiogenesis;GO:0006351|transcription, DNA-templated;GO:0014886|transition between slow and fast fiber;	GO:0042995|cell projection;GO:0005737|cytoplasm;GO:0016020|membrane;GO:0043025|neuronal cell body;GO:0005654|nucleoplasm;	GO:0003677|DNA binding;GO:0000981|RNA polymerase II transcription factor activity, sequence-specific DNA binding;	K03121	TFII-I, GTF2I; transcription initiation factor TFII-I
ENSG00000252539	0.412681	-1.2769	0.0419542	down	yes	RNA5SP462	rRNA	chr19:453134-453245:+	.	.	gi|523580129|ref|NG_033684.1|	Homo sapiens RNA, 5S ribosomal pseudogene 462 (RNA5SP462) on chromosome 19	.	.	.	.	.	.	.	.	pfam12287	Caprin-1_C	Cytoplasmic activation/proliferation-associated protein-1 C term. This family of proteins is found in eukaryotes. Proteins in this family are typically between 343 and 708 amino acids in length. This family is the C terminal region of caprin-1. Caprin-1 is a protein involved in regulating cellular proliferation. In mutated phenotypes, the G1 phase of the cell cycle is greatly lengthened, impairin…	.	.	.	.	.
ENSG00000252965	0.343388	-1.54209	0.0492294	down	yes	Y_RNA	misc_RNA	chr3:125528244-125528349:-	.	.	gi|19807708|gb|AC016959.20|	Homo sapiens 3 BAC RP11-578N15 (Roswell Park Cancer Institute Human BAC Library) complete sequence	.	.	.	.	.	.	.	.	pfam13900	GVQW	Putative binding domain. This short domain is often found nested inside other longer domains. The function is not known, but the domain carries a highly conserved GVQW motif. The members are rich in proline and cysteine. This may be a binding domain.	.	.	.	.	.
ENSG00000253181	0.108791	-3.20037	0.0283197	down	yes	RP11-863K10.2	antisense	chr8:37717579-37733756:+	.	.	gi|551865015|tpe|HG501078.1|	TPA: Homo sapiens long non-coding RNA OTTHUMT00000376707.1 (RP11-863K10.2 gene), antisense	.	.	.	.	.	.	.	.	pfam05210	Sprouty	Sprouty protein (Spry). This family consists of eukaryotic Sprouty protein homologues. Sprouty proteins have been revealed as inhibitors of the Ras/mitogen-activated protein kinase (MAPK) cascade, a pathway crucial for developmental processes initiated by activation of various receptor tyrosine kinases. The sprouty gene has found to be expressed in the the brain, cochlea, nasal organs, teeth, sal…	.	.	.	.	.
ENSG00000253298	0.0912871	-3.45344	0.0338197	down	yes	AC008703.1	lincRNA	chr5:159448556-159466276:-	gi|119581978|gb|EAW61574.1|	hCG2038173, partial [Homo sapiens]	gi|551857862|tpe|HG498671.1|	TPA: Homo sapiens long non-coding RNA OTTHUMT00000374080.1 (AC008703.1 gene), lincRNA	.	.	.	.	.	.	.	.	pfam11161	DUF2944	Protein of unknown function (DUF2946). This family of proteins with unknown function appear to be restricted to Proteobacteria.	.	.	.	.	.
ENSG00000253366	2.24529	1.1669	0.0475056	up	yes	RP11-589F5.4	unprocessed_pseudogene	chr5:70751184-70795914:+	gi|205371787|sp|Q15486.3|GUSP1_HUMAN	RecName: Full=Putative inactive beta-glucuronidase-like protein SMA3	gi|158260686|dbj|AK289832.1|	Homo sapiens cDNA FLJ77918 complete cds, highly similar to Homo sapiens SMA3, mRNA	Q15486	288	5e-98	Putative inactive beta-glucuronidase-like protein SMA3	uidA	57.4	4e-13	COG3250	pfam02836	Glyco_hydro_2_C	Glycosyl hydrolases family 2, TIM barrel domain. This family contains beta-galactosidase, beta-mannosidase and beta-glucuronidase activities.	GO:0005975|carbohydrate metabolic process;GO:0007399|nervous system development;GO:0001501|skeletal system development;	.	GO:0004553|hydrolase activity, hydrolyzing O-glycosyl compounds;	.	.
ENSG00000254034	0.108278	-3.20719	0.0411948	down	yes	RP11-662B19.2	antisense	chr8:28798142-28799469:+	gi|119582056|gb|EAW61652.1|	hCG2038681, partial [Homo sapiens]	gi|551863777|tpe|HG501005.1|	TPA: Homo sapiens long non-coding RNA OTTHUMT00000376865.1 (RP11-662B19.2 gene), antisense	Q6UX73	63.9	7e-11	UPF0764 protein C16orf89	.	.	.	.	pfam13900	GVQW	Putative binding domain. This short domain is often found nested inside other longer domains. The function is not known, but the domain carries a highly conserved GVQW motif. The members are rich in proline and cysteine. This may be a binding domain.	.	GO:0005829|cytosol;GO:0070062|extracellular exosome;GO:0016020|membrane;	GO:0042803|protein homodimerization activity;	.	.
ENSG00000254141	0.0912871	-3.45344	0.0338197	down	yes	RP11-642D21.1	sense_intronic	chr8:105669991-105679031:+	.	.	gi|551865373|tpe|HG501565.1|	TPA: Homo sapiens long non-coding RNA OTTHUMT00000380622.1 (RP11-642D21.1 gene), sense_intronic	.	.	.	.	.	.	.	.	pfam14649	Spatacsin_C	Spatacsin C-terminus. This family includes the C-terminus of spatacsin.	.	.	.	.	.
ENSG00000254528	0.116479	-3.10186	0.0152633	down	yes	RP11-728F11.4	antisense	chr11:117833719-117838942:+	gi|355564871|gb|EHH21360.1|	hypothetical protein EGK_04398, partial [Macaca mulatta]	gi|551872968|tpe|HG504208.1|	TPA: Homo sapiens long non-coding RNA OTTHUMT00000390165.2 (RP11-728F11.4 gene), antisense	Q6UX73	76.3	3e-14	UPF0764 protein C16orf89	.	.	.	.	pfam13900	GVQW	Putative binding domain. This short domain is often found nested inside other longer domains. The function is not known, but the domain carries a highly conserved GVQW motif. The members are rich in proline and cysteine. This may be a binding domain.	.	GO:0005829|cytosol;GO:0070062|extracellular exosome;GO:0016020|membrane;	GO:0042803|protein homodimerization activity;	.	.
ENSG00000255050	0.572971	-0.803465	0.0200207	down	yes	RP11-661A12.9	antisense	chr8:143573490-143577397:+	gi|635050645|ref|XP_007999969.1|	PREDICTED: nicotinate phosphoribosyltransferase isoform X1 [Chlorocebus sabaeus]	gi|551866094|tpe|HG501795.1|	TPA: Homo sapiens long non-coding RNA OTTHUMT00000382260.1 (RP11-661A12.9 gene), antisense	Q6XQN6	50.4	4e-25	Nicotinate phosphoribosyltransferase	BB0635	39.3	1e-06	COG1488	pfam15268	Dapper	Dapper. This is a family of signalling proteins. They act in a diverse range of signaling pathways and have a range of binding partners. They act as homo- and heterodimers.	GO:0009435|NAD biosynthetic process;GO:0006769|nicotinamide metabolic process;GO:0019358|nicotinate nucleotide salvage;GO:0006979|response to oxidative stress;	GO:0005737|cytoplasm;GO:0005829|cytosol;GO:0070062|extracellular exosome;GO:0005794|Golgi apparatus;GO:0005634|nucleus;	GO:0016874|ligase activity;GO:0004516|nicotinate phosphoribosyltransferase activity;GO:0004514|nicotinate-nucleotide diphosphorylase (carboxylating) activity;	K00763	pncB, NAPRT1; nicotinate phosphoribosyltransferase [EC:6.3.4.21]
ENSG00000255355	0.363473	-1.46008	0.0481385	down	yes	AP000640.2	processed_transcript	chr11:59669312-59676041:+	gi|131328778|gb|AAH35143.2|	Tigger transposable element derived 1 [Homo sapiens]	gi|28189503|dbj|AP000640.5|	Homo sapiens genomic DNA, chromosome 11 clone:CMB9-26D16, complete sequence	Q96MW7	60.5	1e-20	Tigger transposable element-derived protein 1	.	.	.	.	pfam12176	MtaB	Methanol-cobalamin methyltransferase B subunit. This family of proteins is found in bacteria and archaea. Proteins in this family are approximately 460 amino acids in length. MtaB folds as a TIM barrel and contains a novel zinc-binding motif. Zinc(II) lies at the bottom of a funnel formed at the C-terminal beta-barrel end and ligates to two cysteinyl sulfurs (Cys-220 and Cys-269) and one carboxyl…	.	GO:0005634|nucleus;	GO:0003677|DNA binding;	.	.
ENSG00000255867	0.341693	-1.54923	0.0370446	down	yes	DENND5B-AS1	antisense	chr12:31589923-31615666:+	gi|635139240|ref|XP_008016460.1|	PREDICTED: general transcription factor II-I repeat domain-containing protein 1-like isoform X1 [Chlorocebus sabaeus]	gi|551873962|tpe|HG504657.1|	TPA: Homo sapiens long non-coding RNA OTTHUMT00000402191.1 (RP11-820K3.5 gene), antisense	Q05481	51.6	1e-06	Zinc finger protein 91	.	.	.	.	pfam13900	GVQW	Putative binding domain. This short domain is often found nested inside other longer domains. The function is not known, but the domain carries a highly conserved GVQW motif. The members are rich in proline and cysteine. This may be a binding domain.	GO:0045892|negative regulation of transcription, DNA-templated;GO:0070895|negative regulation of transposon integration;GO:0006351|transcription, DNA-templated;	GO:0005634|nucleus;	GO:0003677|DNA binding;GO:0003700|transcription factor activity, sequence-specific DNA binding;GO:0008270|zinc ion binding;	K09228	KRAB; KRAB domain-containing zinc finger protein
ENSG00000255893	0.507536	-0.978419	0.0135454	down	yes	RP11-685N10.1	antisense	chr11:94472908-94473570:-	.	.	gi|551872572|tpe|HG504101.1|	TPA: Homo sapiens long non-coding RNA OTTHUMT00000396240.1 (RP11-685N10.1 gene), antisense	.	.	.	.	.	.	.	.	pfam05936	DUF876	Bacterial protein of unknown function (DUF876). This family consists of a series of hypothetical bacterial sequences of unknown function.	.	.	.	.	.
ENSG00000256452	0.0909432	-3.45889	0.0334773	down	yes	RP11-667M19.10	antisense	chr11:113818077-113822458:+	.	.	gi|551872298|tpe|HG504178.1|	TPA: Homo sapiens long non-coding RNA OTTHUMT00000398804.1 (RP11-667M19.10 gene), antisense	.	.	.	.	.	.	.	.	pfam07546	EMI	EMI domain. The Pfam alignment is truncated at the C-terminus and does not include the final cysteine defined in Callebaut et al. This is to stop the family overlapping with other domains.	.	.	.	.	.
ENSG00000258708	0.524812	-0.930126	0.0347751	down	yes	SLC25A21-AS1	antisense	chr14:37171888-37173811:+	gi|675798367|ref|XP_008955426.1|	PREDICTED: uncharacterized protein LOC103783871 [Pan paniscus]	gi|25173292|emb|AL121857.6|	Human chromosome 14 DNA sequence BAC R-158A24 of library RPCI-11 from chromosome 14 of Homo sapiens (Human), complete sequence	.	.	.	.	.	.	.	.	pfam15402	Spc7_N	N-terminus of kinetochore NMS complex subunit Spc7.	.	.	.	.	.
ENSG00000259291	2.0685	1.04859	0.0191525	up	yes	RP11-617F23.1	antisense	chr15:90074512-90082207:-	gi|119622486|gb|EAX02081.1|	hCG2038480, partial [Homo sapiens]	gi|27261680|gb|AC087284.22|	Homo sapiens chromosome 15, clone RP11-617F23, complete sequence	Q8N2A0	52	2e-14	Putative uncharacterized protein encoded by LINC00269	.	.	.	.	pfam13900	GVQW	Putative binding domain. This short domain is often found nested inside other longer domains. The function is not known, but the domain carries a highly conserved GVQW motif. The members are rich in proline and cysteine. This may be a binding domain.	.	.	.	.	.
ENSG00000259438	0.350834	-1.51114	0.0199167	down	yes	CTD-2650P22.1	lincRNA	chr15:52010999-52019095:-	gi|10437820|dbj|BAB15112.1|	unnamed protein product [Homo sapiens]	gi|551879815|tpe|HG507036.1|	TPA: Homo sapiens long non-coding RNA OTTHUMT00000419382.1 (CTD-2650P22.1 gene), lincRNA	.	.	.	.	.	.	.	.	pfam13900	GVQW	Putative binding domain. This short domain is often found nested inside other longer domains. The function is not known, but the domain carries a highly conserved GVQW motif. The members are rich in proline and cysteine. This may be a binding domain.	.	.	.	.	.
ENSG00000259803	1.58789	0.667111	0.0400828	up	yes	SLC22A31	protein_coding	chr16:89195761-89201664:-	gi|189046203|sp|A6NKX4.3|S22AV_HUMAN	RecName: Full=Putative solute carrier family 22 member 31	gi|337756638|ref|NM_001242757.1|	Homo sapiens solute carrier family 22, member 31 (SLC22A31), mRNA	A6NKX4	55.5	2e-07	Putative solute carrier family 22 member 31	.	.	.	.	pfam03157	Glutenin_hmw	High molecular weight glutenin subunit. Members of this family include high molecular weight subunits of glutenin. This group of gluten proteins is thought to be largely responsible for the elastic properties of gluten, and hence, doughs. Indeed, glutenin high molecular weight subunits are classified as elastomeric proteins, because the glutenin network can withstand significant deformations with…	.	GO:0005887|integral component of plasma membrane;	GO:0008514|organic anion transmembrane transporter activity;	.	.
ENSG00000259865	0.449371	-1.15402	0.000945894	down	yes	RP11-488L18.10	lincRNA	chr1:247187281-247188526:-	.	.	gi|551899771|tpe|HG493418.1|	TPA: Homo sapiens long non-coding RNA OTTHUMT00000432177.1 (RP11-488L18.10 gene), lincRNA	.	.	.	.	.	.	.	.	pfam03237	Terminase_6	Terminase-like family. This family represents a group of terminase proteins.	.	.	.	.	.
ENSG00000259918	1.74888	0.806433	0.0221071	up	yes	NDUFA5P11	processed_pseudogene	chr16:47598654-47598996:-	gi|4826848|ref|NP_004991.1|	NADH dehydrogenase [ubiquinone] 1 alpha subcomplex subunit 5 isoform 1 [Homo sapiens]	gi|603845088|ref|NG_034087.1|	Homo sapiens NADH dehydrogenase (ubiquinone) 1 alpha subcomplex, 5 pseudogene (LOC102724866) on chromosome 16	Q0MQA2	216	8e-72	NADH dehydrogenase [ubiquinone] 1 alpha subcomplex subunit 5	.	.	.	.	pfam04716	ETC_C1_NDUFA5	ETC complex I subunit conserved region. Family of eukaryotic NADH-ubiquinone oxidoreductase subunits (EC:1.6.5.3) (EC:1.6.99.3) from complex I of the electron transport chain initially identified in Neurospora crassa as a 29.9 kDa protein. The conserved region is found at the N-terminus of the member proteins.	GO:0022904|respiratory electron transport chain;	GO:0005747|mitochondrial respiratory chain complex I;	GO:0008137|NADH dehydrogenase (ubiquinone) activity;	K03949	NDUFA5; NADH dehydrogenase (ubiquinone) 1 alpha subcomplex subunit 5
ENSG00000260073	8.98775	3.16796	0.028018	up	yes	RP11-488I20.9	lincRNA	chr16:35192687-35195661:-	gi|544460814|ref|XP_005566874.1|	PREDICTED: double homeobox protein 4-like protein 4-like [Macaca fascicularis]	gi|39979445|gb|AC141057.2|	Homo sapiens chromosome 16 clone RP11-1023K5, complete sequence	O43812	95.9	1e-20	Double homeobox protein 1	.	.	.	.	pfam00046	Homeobox	Homeobox domain.	GO:0006355|regulation of transcription, DNA-templated;GO:0006366|transcription from RNA polymerase II promoter;	GO:0005634|nucleus;	GO:0043565|sequence-specific DNA binding;	.	.
ENSG00000260302	0.444104	-1.17103	0.0479409	down	yes	RP11-973H7.1	lincRNA	chr18:12774651-12775923:-	gi|119584862|gb|EAW64458.1|	hCG2038441, partial [Homo sapiens]	gi|551886424|tpe|HG509786.1|	TPA: Homo sapiens long non-coding RNA OTTHUMT00000431554.1 (RP11-973H7.1 gene), lincRNA	.	.	.	.	.	.	.	.	pfam00209	SNF	Sodium:neurotransmitter symporter family.	.	.	.	.	.
ENSG00000260352	0.0993232	-3.33173	0.0205154	down	yes	CTD-2288F12.1	antisense	chr16:18926863-18937043:+	.	.	gi|551881584|tpe|HG507801.1|	TPA: Homo sapiens long non-coding RNA OTTHUMT00000435805.1 (CTD-2288F12.1 gene), antisense	.	.	.	.	.	.	.	.	pfam13900	GVQW	Putative binding domain. This short domain is often found nested inside other longer domains. The function is not known, but the domain carries a highly conserved GVQW motif. The members are rich in proline and cysteine. This may be a binding domain.	.	.	.	.	.
ENSG00000260589	0.505484	-0.984262	0.000171757	down	yes	STAM-AS1	antisense	chr10:17641284-17643878:-	gi|119573656|gb|EAW53271.1|	hCG2041009, partial [Homo sapiens]	gi|576796909|ref|NR_110370.1|	Homo sapiens STAM antisense RNA 1 (head to head) (STAM-AS1), long non-coding RNA	Q8N7I0	32	1e-13	Protein GVQW1	.	.	.	.	pfam13900	GVQW	Putative binding domain. This short domain is often found nested inside other longer domains. The function is not known, but the domain carries a highly conserved GVQW motif. The members are rich in proline and cysteine. This may be a binding domain.	.	.	.	.	.
ENSG00000260651	3.57316	1.8372	0.0261896	up	yes	AF213884.2	antisense	chr4:102500841-102501319:-	gi|426345106|ref|XP_004040263.1|	PREDICTED: uncharacterized protein LOC101153100 [Gorilla gorilla gorilla]	gi|551853571|tpe|HG497119.1|	TPA: Homo sapiens long non-coding RNA OTTHUMT00000431723.1 (AF213884.2 gene), antisense	.	.	.	.	.	.	.	.	pfam01970	TctA	Tripartite tricarboxylate transporter TctA family. This family, formerly known as DUF112, is a family of bacterial and archaeal tripartite tricarboxylate transporters of the extracytoplasmic solute binding receptor-dependent transporter group of families, distinct from the ABC and TRAP-T families. TctA is part of the tripartite TctABC system which, as characterized in S. typhimurium, is a seconda…	.	.	.	.	.
ENSG00000260671	0.340804	-1.55299	0.0272582	down	yes	RP11-278A23.2	sense_intronic	chr16:87739771-87747706:-	.	.	gi|119361004|gb|AC191738.3|	Pan troglodytes BAC clone CH251-509B4 from chromosome 16, complete sequence	.	.	.	.	.	.	.	.	pfam12004	DUF3498	Domain of unknown function (DUF3498). This presumed domain is functionally uncharacterized. This domain is found in eukaryotes. This domain is typically between 433 to 538 amino acids in length. This domain is found associated with pfam00616, pfam00168. This domain has two conserved sequence motifs: DLQ and PLSFQNP.	.	.	.	.	.
ENSG00000260907	0.394685	-1.34123	0.0392156	down	yes	AC008088.4	lincRNA	chr17:20530042-20530881:-	gi|297272026|ref|XP_002800346.1|	PREDICTED: hypothetical protein LOC100426432 [Macaca mulatta]	gi|551884734|tpe|HG508795.1|	TPA: Homo sapiens long non-coding RNA OTTHUMT00000256319.1 (AC008088.4 gene), lincRNA	.	.	.	.	.	.	.	.	pfam09981	DUF2218	Uncharacterized protein conserved in bacteria (DUF2218). This domain, found in various hypothetical bacterial proteins, has no known function.	.	.	.	.	.
ENSG00000261019	0.0926139	-3.43263	0.0124062	down	yes	RP11-111K18.2	lincRNA	chr7:42901272-42902639:-	.	.	gi|551861662|tpe|HG500214.1|	TPA: Homo sapiens long non-coding RNA OTTHUMT00000420384.1 (RP11-111K18.2 gene), lincRNA	.	.	.	.	.	.	.	.	pfam01120	Alpha_L_fucos	Alpha-L-fucosidase.	.	.	.	.	.
ENSG00000261302	0.235595	-2.08562	0.0235537	down	yes	RP11-343H19.1	antisense	chr16:56708772-56729968:-	.	.	gi|551882706|tpe|HG508130.1|	TPA: Homo sapiens long non-coding RNA OTTHUMT00000432499.1 (RP11-343H19.1 gene), antisense	.	.	.	.	.	.	.	.	pfam04632	FUSC	Fusaric acid resistance protein family. This family includes a conserved region found in two proteins associated with fusaric acid resistance, from Burkholderia cepacia and Klebsiella oxytoca. These proteins are likely to be membrane transporter proteins.	.	.	.	.	.
ENSG00000261324	0.655867	-0.608525	0.0131616	down	yes	RP11-174G6.5	sense_overlapping	chr12:14762504-14767931:-	gi|2072951|gb|AAC51263.1|	putative p150 [Homo sapiens]	gi|551872537|tpe|HG504546.1|	TPA: Homo sapiens long non-coding RNA OTTHUMT00000421264.2 (RP11-174G6.5 gene), sense_overlapping	O00370	95.1	9e-31	LINE-1 retrotransposable element ORF2 protein	.	.	.	.	pfam13900	GVQW	Putative binding domain. This short domain is often found nested inside other longer domains. The function is not known, but the domain carries a highly conserved GVQW motif. The members are rich in proline and cysteine. This may be a binding domain.	GO:0006310|DNA recombination;GO:0090305|nucleic acid phosphodiester bond hydrolysis;GO:0032199|reverse transcription involved in RNA-mediated transposition;GO:0032197|transposition, RNA-mediated;	.	GO:0046872|metal ion binding;GO:0003964|RNA-directed DNA polymerase activity;GO:0009036|Type II site-specific deoxyribonuclease activity;	.	.
ENSG00000261485	0.586522	-0.769743	0.0107107	down	yes	PAN3-AS1	antisense	chr13:28136843-28138193:-	gi|426375055|ref|XP_004054365.1|	PREDICTED: uncharacterized protein LOC101136455 [Gorilla gorilla gorilla]	gi|551875220|tpe|HG505483.1|	TPA: Homo sapiens long non-coding RNA OTTHUMT00000431330.1 (RP11-179F17.5 gene), antisense	.	.	.	.	.	.	.	.	pfam10325	7TM_GPCR_Srz	Serpentine type 7TM GPCR chemoreceptor Srz. Chemoreception is mediated in Caenorhabditis elegans by members of the seven-transmembrane G-protein-coupled receptor class (7TM GPCRs) of proteins which are of the serpentine type. Srz is a solo families amongst the superfamilies of chemoreceptors. Chemoperception is one of the central senses of soil nematodes like C. elegans which are otherwise 'blind…	.	.	.	.	.
ENSG00000262001	0.435775	-1.19834	0.00240479	down	yes	DLGAP1-AS2	antisense	chr18:3603000-3608336:+	gi|119622068|gb|EAX01663.1|	hCG2042951 [Homo sapiens]	gi|551886758|tpe|HG509669.1|	TPA: Homo sapiens long non-coding RNA OTTHUMT00000439287.1 (RP11-874J12.1 gene), antisense	Q86U02	52.4	4e-08	Putative uncharacterized protein encoded by LINC00596	.	.	.	.	pfam13900	GVQW	Putative binding domain. This short domain is often found nested inside other longer domains. The function is not known, but the domain carries a highly conserved GVQW motif. The members are rich in proline and cysteine. This may be a binding domain.	.	GO:0016021|integral component of membrane;	.	.	.
ENSG00000262140	14.7415	3.88181	0.0106657	up	yes	RP11-417N10.3	unprocessed_pseudogene	chr16:71833787-71835932:+	gi|562821331|ref|XP_006140580.1|	PREDICTED: E3 ubiquitin-protein ligase TRIM13 isoform X1 [Tupaia chinensis]	gi|302489610|ref|NG_026429.1|	Homo sapiens tripartite motif containing 13 pseudogene (LOC100420489) on chromosome 16	O60858	84.3	1e-40	E3 ubiquitin-protein ligase TRIM13	.	.	.	.	pfam02025	IL5	Interleukin 5.	GO:0009653|anatomical structure morphogenesis;GO:0030433|ER-associated ubiquitin-dependent protein catabolic process;GO:0045087|innate immune response;GO:1902187|negative regulation of viral release from host cell;GO:0032897|negative regulation of viral transcription;GO:0010942|positive regulation of cell death;GO:0043123|positive regulation of I-kappaB kinase/NF-kappaB signaling;GO:0016239|posit…	GO:0005737|cytoplasm;GO:0005789|endoplasmic reticulum membrane;GO:0016021|integral component of membrane;GO:0097038|perinuclear endoplasmic reticulum;	GO:0016874|ligase activity;GO:0004871|signal transducer activity;GO:0004842|ubiquitin-protein transferase activity;GO:0008270|zinc ion binding;	K12003	TRIM13; tripartite motif-containing protein 13 [EC:2.3.2.27]
ENSG00000263063	0.363926	-1.45828	0.0410864	down	yes	RP11-388C12.1	lincRNA	chr17:82713908-82716255:-	gi|119610222|gb|EAW89816.1|	hCG2038282, partial [Homo sapiens]	gi|551886296|tpe|HG509586.1|	TPA: Homo sapiens long non-coding RNA OTTHUMT00000439021.1 (RP11-388C12.1 gene), lincRNA	.	.	.	.	.	.	.	.	pfam13900	GVQW	Putative binding domain. This short domain is often found nested inside other longer domains. The function is not known, but the domain carries a highly conserved GVQW motif. The members are rich in proline and cysteine. This may be a binding domain.	.	.	.	.	.
ENSG00000263155	8.94634	3.1613	0.0297862	up	yes	MYZAP	protein_coding	chr15:57591941-57685364:+	gi|817345970|ref|XP_012298454.1|	PREDICTED: myocardial zonula adherens protein isoform X1 [Aotus nancymaae]	gi|594140600|ref|NM_001018100.4|	Homo sapiens myocardial zonula adherens protein (MYZAP), transcript variant 1, mRNA	P0CAP1	258	2e-82	Myocardial zonula adherens protein	.	.	.	.	pfam15328	GCOM2	Putative GRINL1B complex locus protein 2. This protein family is named Putative GRINL1B complex locus protein 2. GRINL1B is short for: glutamate receptor, ionotropic, N-methyl D-aspartate-like 1B. The name indicates what sort of receptor it is thought to be, a ligand gated ion channel specific to the neurotransmitter Glutamate. This family of proteins is found in eukaryotes. Proteins in this fami…	GO:0035556|intracellular signal transduction;	GO:0030054|cell junction;GO:0030864|cortical actin cytoskeleton;GO:0031234|extrinsic component of cytoplasmic side of plasma membrane;GO:0031674|I band;GO:0030018|Z disc;	.	.	.
ENSG00000264029	0.198238	-2.33469	0.0455482	down	yes	CTD-2008P7.5	unprocessed_pseudogene	chr17:28274657-28275716:-	gi|686752774|ref|XP_009249692.1|	PREDICTED: LOW QUALITY PROTEIN: Golgi SNAP receptor complex member 2-like [Pongo abelii]	gi|544497820|ref|XR_285165.1|	PREDICTED: Macaca fascicularis uncharacterized LOC102125789 (LOC102125789), transcript variant X2, misc_RNA	O35165	58.5	1e-10	Golgi SNAP receptor complex member 2	.	.	.	.	pfam08852	DUF1822	Protein of unknown function (DUF1822). This family of proteins are functionally uncharacterized.	GO:0006888|ER to Golgi vesicle-mediated transport;GO:0006896|Golgi to vacuole transport;GO:0006891|intra-Golgi vesicle-mediated transport;GO:0006623|protein targeting to vacuole;GO:0042147|retrograde transport, endosome to Golgi;GO:0048280|vesicle fusion with Golgi apparatus;	GO:0005829|cytosol;GO:0005789|endoplasmic reticulum membrane;GO:0012507|ER to Golgi transport vesicle membrane;GO:0005794|Golgi apparatus;GO:0000139|Golgi membrane;GO:0016021|integral component of membrane;GO:0031902|late endosome membrane;GO:0031201|SNARE complex;	GO:0005484|SNAP receptor activity;GO:0000149|SNARE binding;	K08496	GOSR2, BOS1; golgi SNAP receptor complex member 2
ENSG00000264268	13.499	3.75478	0.0319885	up	yes	MIR4767	miRNA	chrX:7147860-7147937:+	.	.	gi|337756905|ref|NR_039924.1|	Homo sapiens microRNA 4767 (MIR4767), microRNA	.	.	.	.	.	.	.	.	pfam01391	Collagen	Collagen triple helix repeat (20 copies). Members of this family belong to the collagen superfamily. Collagens are generally extracellular structural proteins involved in formation of connective tissue structure. The alignment contains 20 copies of the G-X-Y repeat that forms a triple helix. The first position of the repeat is glycine, the second and third positions can be any residue but are fre…	.	.	.	.	.
ENSG00000265321	0.0668671	-3.90256	0.00326382	down	yes	MIR4263	miRNA	chr2:27996367-27996449:+	.	.	gi|301172308|ref|NR_036230.1|	Homo sapiens microRNA 4263 (MIR4263), microRNA	.	.	.	.	.	.	.	.	pfam03044	Herpes_UL16	Herpesvirus UL16/UL94 family. This family groups together HSV-1 UL16, HSV-6 ORF11R, EHV-1 46, HCMV UL94, EBV BGLF2 and VZV 44. UL16 protein may play a role in capsid maturation including DNA packaging/cleavage. In immunofluorescence studies, UL16 was localized to the nucleus of infected cells in areas containing high concentrations of HSV capsid proteins. These nuclear compartments have been desc…	.	.	.	.	.
ENSG00000265539	0.142153	-2.81448	0.0430718	down	yes	MIR3164	miRNA	chr11:69083176-69083258:+	.	.	gi|301171438|ref|NR_036122.1|	Homo sapiens microRNA 3164 (MIR3164), microRNA	.	.	.	.	.	.	.	.	pfam14255	Cys_rich_CPXG	Cysteine-rich CPXCG. This family of proteins is found in bacteria. Proteins in this family are approximately 60 amino acids in length. There are 5 conserved cysteines which occur in a CPXCG motif and a DCXXCCXP motif.	.	.	.	.	.
ENSG00000266117	0.419994	-1.25156	0.0441656	down	yes	FBXO36P1	processed_pseudogene	chr17:68095068-68095757:+	gi|114583761|ref|XP_001139272.1|	PREDICTED: F-box only protein 36 [Pan troglodytes]	gi|530369853|ref|XM_005246317.1|	PREDICTED: Homo sapiens F-box protein 36 (FBXO36), transcript variant X1, mRNA	Q5R796	276	1e-93	F-box only protein 36	.	.	.	.	pfam12937	F-box-like	F-box-like. This is an F-box-like family.	.	.	.	K10312	FBXO36; F-box protein 36
ENSG00000266931	1.99507	0.996442	0.0100713	up	yes	RP11-1252D15.1	unprocessed_pseudogene	chr2:87055658-87055800:-	gi|667331646|ref|XP_008591663.1|	PREDICTED: protein RMD5 homolog A-like, partial [Galeopterus variegatus]	gi|223633915|ref|NR_026846.1|	Homo sapiens anaphase promoting complex subunit 1 pseudogene (LOC285074), non-coding RNA	Q80YQ8	92	1e-22	Protein RMD5 homolog A	.	.	.	.	pfam14653	IGFL	Insulin growth factor-like family. This family includes the insulin growth factor-like proteins. These proteins are potential ligands for the IGFLR1 cell membrane receptor.	GO:0043161|proteasome-mediated ubiquitin-dependent protein catabolic process;GO:0042787|protein ubiquitination involved in ubiquitin-dependent protein catabolic process;	GO:0005737|cytoplasm;GO:0034657|GID complex;GO:0005634|nucleus;	.	.	.
ENSG00000267006	12.0471	3.59061	0.0435026	up	yes	CTC-448F2.4	lincRNA	chr19:30028741-30029916:-	gi|7959815|gb|AAF71078.1|AF116721_58	PRO1410 [Homo sapiens]	gi|551888994|tpe|HG510605.1|	TPA: Homo sapiens long non-coding RNA OTTHUMT00000459473.1 (CTC-448F2.4 gene), lincRNA	.	.	.	.	.	.	.	.	pfam02994	Transposase_22	L1 transposable element.	.	.	.	.	.
ENSG00000267152	0.52583	-0.927331	0.00299841	down	yes	CTD-2528L19.6	lincRNA	chr19:37728586-37730643:-	gi|21104464|dbj|BAB93502.1|	OK/SW-CL.41 [Homo sapiens]	gi|551889401|tpe|HG510765.1|	TPA: Homo sapiens long non-coding RNA OTTHUMT00000459508.1 (CTD-2528L19.6 gene), lincRNA	Q8N2A0	49.7	7e-06	Putative uncharacterized protein encoded by LINC00269	.	.	.	.	pfam13900	GVQW	Putative binding domain. This short domain is often found nested inside other longer domains. The function is not known, but the domain carries a highly conserved GVQW motif. The members are rich in proline and cysteine. This may be a binding domain.	.	.	.	.	.
ENSG00000267507	4.17079	2.06032	0.0353103	up	yes	CTD-2587H24.1	processed_pseudogene	chr19:55119250-55120383:-	gi|594689477|ref|XP_007192124.1|	PREDICTED: nuclear transport factor 2-like [Balaenoptera acutorostrata scammoni]	gi|22038498|gb|AC010327.8|	Homo sapiens chromosome 19 clone CTD-2587H24, complete sequence	P61972	60.5	8e-11	Nuclear transport factor 2	.	.	.	.	pfam02136	NTF2	Nuclear transport factor 2 (NTF2) domain. This family includes the NTF2-like Delta-5-3-ketosteroid isomerase proteins.	GO:1904046|negative regulation of vascular endothelial growth factor production;GO:0042307|positive regulation of protein import into nucleus;GO:0006611|protein export from nucleus;GO:0006606|protein import into nucleus;GO:0000060|protein import into nucleus, translocation;GO:0090204|protein localization to nuclear pore;	GO:0005829|cytosol;GO:0070062|extracellular exosome;GO:0031965|nuclear membrane;GO:0005640|nuclear outer membrane;GO:0044613|nuclear pore central transport channel;GO:0005654|nucleoplasm;	GO:0008320|protein transmembrane transporter activity;GO:0008536|Ran GTPase binding;	.	.
ENSG00000268230	0.550789	-0.860427	0.0215767	down	yes	CTD-2619J13.8	processed_transcript	chr19:58346854-58362751:-	gi|21071030|ref|NP_570602.2|	alpha-1B-glycoprotein precursor [Homo sapiens]	gi|34530574|dbj|AK124712.1|	Homo sapiens cDNA FLJ42722 fis, clone BRAMY4000277, highly similar to Alpha-1B-glycoprotein precursor	P04217	786	0	Alpha-1B-glycoprotein	.	.	.	.	pfam13895	Ig_2	Immunoglobulin domain. This domain contains immunoglobulin-like domains.	GO:0002576|platelet degranulation;	GO:0072562|blood microparticle;GO:0070062|extracellular exosome;GO:0005576|extracellular region;GO:0005615|extracellular space;GO:0031093|platelet alpha granule lumen;	.	.	.
ENSG00000268231	10.6824	3.41717	0.0408612	up	yes	CTD-2560K21.6	sense_intronic	chr19:50555370-50557969:-	.	.	gi|551889846|tpe|HG510952.1|	TPA: Homo sapiens long non-coding RNA OTTHUMT00000465239.1 (CTD-2560K21.6 gene), sense_intronic	.	.	.	.	.	.	.	.	pfam12737	Mating_C	C-terminal domain of homeodomain 1. Mating in fungi is controlled by the loci that determine the mating type of an individual, and only individuals with differing mating types can mate. Basidiomycete fungi have evolved a unique mating system, termed tetrapolar or bifactorial incompatibility, in which mating type is determined by two unlinked loci; compatibility at both loci is required for mating…	.	.	.	.	.
ENSG00000269388	2.39241	1.25847	0.0334038	up	yes	AC018755.16	transcribed_processed_pseudogene	chr19:51594561-51606150:+	gi|675724205|ref|XP_008964507.1|	PREDICTED: LOW QUALITY PROTEIN: putative ATP-binding domain-containing protein 3-like protein [Pan paniscus]	gi|301069480|gb|AC241861.1|	Homo sapiens FOSMID clone ABC12-46659000M24 from chromosome unknown, complete sequence	Q7Z7A3	142	8e-38	Cytoplasmic tRNA 2-thiolation protein 1	SPBC2G5.03	64.7	2e-15	COG0037	pfam01171	ATP_bind_3	PP-loop family. This family of proteins belongs to the PP-loop superfamily.	GO:0032447|protein urmylation;GO:0006400|tRNA modification;GO:0034227|tRNA thio-modification;GO:0002098|tRNA wobble uridine modification;	GO:0005829|cytosol;GO:0005739|mitochondrion;	GO:0016779|nucleotidyltransferase activity;GO:0000049|tRNA binding;	K14168	CTU1, NCS6; cytoplasmic tRNA 2-thiolation protein 1 [EC:2.7.7.-]
ENSG00000269867	0.655498	-0.609337	0.0393735	down	yes	CTD-2583A14.8	sense_intronic	chr19:57867038-57868172:-	gi|14279990|gb|AAK58839.1|AF294842_1	ubiquitin UBF-fl [Homo sapiens]	gi|551890212|tpe|HG511097.1|	TPA: Homo sapiens long non-coding RNA OTTHUMT00000466980.1 (CTD-2583A14.8 gene), sense_intronic	O00762	87.4	1e-19	Ubiquitin-conjugating enzyme E2 C	.	.	.	.	pfam00318	Ribosomal_S2	Ribosomal protein S2.	GO:0031145|anaphase-promoting complex-dependent proteasomal ubiquitin-dependent protein catabolic process;GO:0051301|cell division;GO:0010458|exit from mitosis;GO:0010994|free ubiquitin chain polymerization;GO:0008054|negative regulation of cyclin-dependent protein serine/threonine kinase by cyclin degradation;GO:0051436|negative regulation of ubiquitin-protein ligase activity involved in mitotic…	GO:0005680|anaphase-promoting complex;GO:0005737|cytoplasm;GO:0005829|cytosol;GO:0005654|nucleoplasm;	GO:0005524|ATP binding;GO:0061631|ubiquitin conjugating enzyme activity;GO:0061630|ubiquitin protein ligase activity;GO:0031625|ubiquitin protein ligase binding;GO:0004842|ubiquitin-protein transferase activity;	K06688	UBE2C, UBC11; ubiquitin-conjugating enzyme E2 C [EC:2.3.2.23]
ENSG00000269903	0.429599	-1.21894	0.0402164	down	yes	RP11-571M6.18	lincRNA	chr12:57814494-57814926:+	.	.	gi|551873379|tpe|HG504859.1|	TPA: Homo sapiens long non-coding RNA OTTHUMT00000467679.1 (RP11-571M6.18 gene), lincRNA	.	.	.	.	.	.	.	.	pfam03251	Tymo_45kd_70kd	Tymovirus 45/70Kd protein. Tymoviruses are single stranded RNA viruses. This family includes a protein of unknown function that has been named based on its molecular weight. Tymoviruses such as the ononis yellow mosaic tymovirus encode only three proteins. Of these two are overlapping this protein overlaps a larger ORF that is thought to be the polymerase.	.	.	.	.	.
ENSG00000269938	0.364894	-1.45445	0.0487875	down	yes	RP11-214K3.20	sense_intronic	chr12:123968023-123968579:-	.	.	gi|551875830|tpe|HG505301.1|	TPA: Homo sapiens long non-coding RNA OTTHUMT00000467839.1 (RP11-214K3.20 gene), sense_intronic	.	.	.	.	.	.	.	.	pfam01010	Oxidored_q1_C	NADH-Ubiquinone oxidoreductase (complex I) subunit C-terminus. This sub-family represents a carboxyl terminal extension of pfam00361. It includes subunit 5 from chloroplasts, and bacterial subunit L. This sub-family is part of complex I which catalyses the transfer of two electrons from NADH to ubiquinone in a reaction that is associated with proton translocation across the membrane.	.	.	.	.	.
ENSG00000269993	0.603763	-0.727946	0.0413957	down	yes	AF003625.3	lincRNA	chrX:151182386-151182855:+	.	.	gi|284055269|ref|NG_016405.1|	Homo sapiens G protein-coupled receptor 50 (GPR50), RefSeqGene on chromosome X	.	.	.	.	.	.	.	.	pfam04439	Adenyl_transf	Streptomycin adenylyltransferase. Also known as Aminoglycoside 6- adenylyltransferase (EC:2.7.7.-), this protein confers resistance to aminoglycoside antibiotics.	.	.	.	.	.
ENSG00000270820	0.640721	-0.642233	0.0102443	down	yes	RP11-355B11.2	antisense	chr2:61471188-61484130:+	gi|58177139|pdb|1W9C|A	Chain A, Proteolytic Fragment Of Crm1 Spanning Six C-Terminal Heat Repeats	gi|551845460|tpe|HG494032.1|	TPA: Homo sapiens long non-coding RNA OTTHUMT00000469983.1 (RP11-355B11.2 gene), antisense	O14980	125	4e-32	Exportin-1	SPAC1805.17	84.7	2e-18	COG5101	pfam08767	CRM1_C	CRM1 C terminal. CRM1 (also known as Exportin1) mediates the nuclear export of proteins bearing a leucine-rich nuclear export signal (NES). CRM1 forms a complex with the NES containing protein and the small GTPase Ran. This region forms an alpha helical structure formed by six helical hairpin motifs that are structurally similar to the HEAT repeat, but share little sequence similarity to the HEAT…	GO:0075733|intracellular transport of virus;GO:0051028|mRNA transport;GO:0000122|negative regulation of transcription from RNA polymerase II promoter;GO:0006611|protein export from nucleus;GO:0034504|protein localization to nucleus;GO:0010824|regulation of centrosome duplication;GO:0043488|regulation of mRNA stability;GO:0042176|regulation of protein catabolic process;GO:0046825|regulation of pro…	GO:0005642|annulate lamellae;GO:0015030|Cajal body;GO:0005737|cytoplasm;GO:0005829|cytosol;GO:0043231|intracellular membrane-bounded organelle;GO:0030529|ribonucleoprotein complex;GO:0000776|kinetochore;GO:0016020|membrane;GO:0005635|nuclear envelope;GO:0031965|nuclear membrane;GO:0005730|nucleolus;GO:0005654|nucleoplasm;GO:0005634|nucleus;	GO:0005049|nuclear export signal receptor activity;GO:0005487|nucleocytoplasmic transporter activity;GO:0003723|RNA binding;GO:0005215|transporter activity;	K08857	NEK; NIMA (never in mitosis gene a)-related kinase [EC:2.7.11.1]
ENSG00000271109	1.64665	0.719533	0.0355961	up	yes	CTC-523E23.11	lincRNA	chr19:34849278-34860576:-	gi|119614462|gb|EAW94056.1|	hCG1780097 [Homo sapiens]	gi|551889139|tpe|HG510660.1|	TPA: Homo sapiens long non-coding RNA OTTHUMT00000469662.1 (CTC-523E23.11 gene), lincRNA	.	.	.	.	.	.	.	.	pfam10446	DUF2457	Protein of unknown function (DUF2457). This is a family of uncharacterized proteins.	.	.	.	.	.
ENSG00000271474	1.64562	0.718635	0.048063	up	yes	RP11-710C12.1	antisense	chr4:95549129-95552457:+	gi|795500862|ref|XP_011710177.1|	PREDICTED: serine/arginine repetitive matrix protein 2-like [Macaca nemestrina]	gi|551853473|tpe|HG497086.1|	TPA: Homo sapiens long non-coding RNA OTTHUMT00000469558.1 (RP11-710C12.1 gene), antisense	.	.	.	.	.	.	.	.	pfam09502	HrpB4	Bacterial type III secretion protein (HrpB4). This entry represents proteins encoded by genes which are found in type III secretion operons in a narrow range of species including Xanthomonas, Burkholderia and Ralstonia.	.	.	.	.	.
ENSG00000271821	0.133553	-2.90452	0.0495616	down	yes	XXbac-BPG299F13.14	lincRNA	chr6:31200165-31201918:-	.	.	gi|551859014|tpe|HG499138.1|	TPA: Homo sapiens long non-coding RNA OTTHUMT00000257969.1 (XXbac-BPG299F13.14 gene), lincRNA	.	.	.	.	.	.	.	.	pfam05600	DUF773	Protein of unknown function (DUF773). This family contains several eukaryotic sequences which are thought to be CDK5 activator-binding proteins, however, the function of this family is unknown.	.	.	.	.	.
ENSG00000271871	4.43192	2.14793	0.0356367	up	yes	AC005740.6	antisense	chr5:141952419-141953375:+	.	.	gi|551857581|tpe|HG498556.1|	TPA: Homo sapiens long non-coding RNA OTTHUMT00000470807.1 (AC005740.6 gene), antisense	.	.	.	.	.	.	.	.	pfam06566	Chon_Sulph_att	Chondroitin sulphate attachment domain. This family represents the chondroitin sulphate attachment domain of vertebrate neural transmembrane proteoglycans that contain EGF modules. Evidence has been accumulated to support the idea that neural proteoglycans are involved in various cellular events including mitogenesis, differentiation, axonal outgrowth and synaptogenesis. This domain contains seve…	.	.	.	.	.
ENSG00000272056	0.131341	-2.92861	0.0255082	down	yes	RP11-503P10.1	antisense	chr2:27053618-27054276:-	gi|10435319|dbj|BAB14560.1|	unnamed protein product [Homo sapiens]	gi|551844838|tpe|HG493773.1|	TPA: Homo sapiens long non-coding RNA OTTHUMT00000470790.1 (RP11-503P10.1 gene), antisense	Q8NDL9	119	4e-29	Cytosolic carboxypeptidase-like protein 5	.	.	.	.	pfam14761	HPS3_N	Hermansky-Pudlak syndrome 3. This domain is at the N-terminus of these vertebrate proteins. This region carries the clathrin-binding motif LLDFE at residues 172-176 in the human Hermansky-Pudlak syndrome 3 protein. There is also reference to a human Mendelian disease at MIM:614072.	GO:0051607|defense response to virus;GO:0035611|protein branching point deglutamylation;GO:0035608|protein deglutamylation;	GO:0005737|cytoplasm;GO:0005829|cytosol;GO:0030496|midbody;GO:0072686|mitotic spindle;GO:0005634|nucleus;	GO:0004181|metallocarboxypeptidase activity;GO:0015631|tubulin binding;GO:0008270|zinc ion binding;	.	.
ENSG00000272442	0.399239	-1.32468	0.00408374	down	yes	RP11-444E17.6	protein_coding	chr6:44273194-44378957:+	gi|72533650|gb|AAI00959.1|	Spermatogenesis associated, serine-rich 1 [Homo sapiens]	gi|34533198|dbj|AK126641.1|	Homo sapiens cDNA FLJ44683 fis, clone BRACE3010702	Q496A3	444	2e-144	Spermatogenesis-associated serine-rich protein 1	SPAC23C11.09	54.3	2e-06	COG0013	pfam15160	SASRP1	Spermatogenesis-associated serine-rich protein 1. Spermatogenesis-associated serine-rich protein 1 is a serine-rich protein differentially expressed during spermatogenesis.	.	.	.	.	.
ENSG00000272463	0.100451	-3.31544	0.0181359	down	yes	RP11-532F6.3	lincRNA	chr6:708592-711405:-	gi|119575468|gb|EAW55064.1|	hCG1979435, partial [Homo sapiens]	gi|551858392|tpe|HG498883.1|	TPA: Homo sapiens long non-coding RNA OTTHUMT00000470205.1 (RP11-532F6.3 gene), lincRNA	.	.	.	.	.	.	.	.	pfam03003	DUF230	Poxvirus proteins of unknown function.	.	.	.	.	.
ENSG00000272864	0.0809722	-3.62643	0.0216108	down	yes	RP11-17E13.2	lincRNA	chr1:74698769-74699333:-	.	.	gi|551896713|tpe|HG492183.1|	TPA: Homo sapiens long non-coding RNA OTTHUMT00000472308.1 (RP11-17E13.2 gene), lincRNA	.	.	.	.	.	.	.	.	pfam03137	OATP	Organic Anion Transporter Polypeptide (OATP) family. This family consists of several eukaryotic Organic-Anion-Transporting Polypeptides (OATPs). Several have been identified mostly in human and rat. Different OATPs vary in tissue distribution and substrate specificity. Since the numbering of different OATPs in particular species was based originally on the order of discovery, similarly numbered O…	.	.	.	.	.
ENSG00000272933	1.68266	0.750746	0.0200879	up	yes	RP11-47A8.5	lincRNA	chr10:102642792-102644140:-	.	.	gi|551870007|tpe|HG503222.1|	TPA: Homo sapiens long non-coding RNA OTTHUMT00000473252.1 (RP11-47A8.5 gene), lincRNA	.	.	.	.	.	.	.	.	pfam06663	DUF1170	Protein of unknown function (DUF1170). This family represents a conserved region of unknown function within MAGUIN, a neuronal membrane-associated guanylate kinase-interacting protein. This region is situated between the pfam00595 and pfam00169 domains. All family members also contain an N-terminal pfam00536 domain.	.	.	.	.	.
ENSG00000272945	0.354737	-1.49518	0.0430787	down	yes	CTD-3216D2.5	sense_intronic	chr20:34281632-34286466:-	gi|109734817|gb|AAI17695.1|	DOCK4 protein [Homo sapiens]	gi|551890742|tpe|HG511320.1|	TPA: Homo sapiens long non-coding RNA OTTHUMT00000471505.1 (CTD-3216D2.5 gene), sense_intronic	.	.	.	.	.	.	.	.	pfam13900	GVQW	Putative binding domain. This short domain is often found nested inside other longer domains. The function is not known, but the domain carries a highly conserved GVQW motif. The members are rich in proline and cysteine. This may be a binding domain.	.	.	.	.	.
ENSG00000273145	1.54979	0.632074	0.0320877	up	yes	CITF22-92A6.1	lincRNA	chr22:46013606-46015498:+	gi|119577137|gb|EAW56733.1|	similar to zinc finger protein 569, isoform CRA_a [Homo sapiens]	gi|551893209|tpe|HG512358.1|	TPA: Homo sapiens long non-coding RNA OTTHUMT00000407766.1 (CITF22-92A6.1 gene), lincRNA	Q8N7I0	98.2	2e-22	Protein GVQW1	.	.	.	.	pfam13900	GVQW	Putative binding domain. This short domain is often found nested inside other longer domains. The function is not known, but the domain carries a highly conserved GVQW motif. The members are rich in proline and cysteine. This may be a binding domain.	.	.	.	.	.
ENSG00000273186	0.43685	-1.19479	0.0442143	down	yes	RP11-339B21.10	sense_intronic	chr9:128431598-128432006:+	.	.	gi|551867366|tpe|HG502455.1|	TPA: Homo sapiens long non-coding RNA OTTHUMT00000471663.1 (RP11-339B21.10 gene), sense_intronic	.	.	.	.	.	.	.	.	pfam15024	Glyco_transf_18	Glycosyltransferase family 18. Enzymes belonging to glycosyltransferase family 18 (alpha-1,6-mannosylglycoprotein 6-beta-N-acetylglucosaminyltransferase) contribute to the creation of branches in complex-type N-glycans. This domain is responsible for the catalytic activity of the enzyme.	.	.	.	.	.
ENSG00000273226	0.495176	-1.01399	0.0321283	down	yes	RP11-513M16.8	antisense	chr9:19375451-19375996:+	.	.	gi|551865607|tpe|HG501913.1|	TPA: Homo sapiens long non-coding RNA OTTHUMT00000471715.1 (RP11-513M16.8 gene), antisense	.	.	.	.	.	.	.	.	pfam13712	Glyco_tranf_2_5	Glycosyltransferase like family. Members of this family of prokaryotic proteins include putative glucosyltransferases, which are involved in bacterial capsule biosynthesis.	.	.	.	.	.
ENSG00000273253	1.63841	0.712299	0.0242228	up	yes	RP3-402G11.26	antisense	chr22:50199090-50200837:-	gi|119593909|gb|EAW73503.1|	hCG1816183, partial [Homo sapiens]	gi|5263010|emb|AL022328.21|	Human DNA sequence from clone RP3-402G11 on chromosome 22q13.31-13.33, complete sequence	.	.	.	.	.	.	.	.	pfam15498	Dendrin	Nephrin and CD2AP-binding protein, Dendrin. Dendrin is a family of eukaryotic proteins found in the podocytes of the kidneys. Dendrin, originally identified in telencephalic dendrites, is a constituent of the slit diaphragm, SD, complex of podocytes, where it directly binds to nephrin and CD2AP. Kidney podocytes and their slit diaphragms (SDs) form the final barrier to urinary protein loss. SD pr…	.	.	.	.	.
ENSG00000273254	0.133141	-2.90898	0.0491946	down	yes	RP1-100J12.1	antisense	chr21:29024255-29024890:-	.	.	gi|551891640|tpe|HG511700.1|	TPA: Homo sapiens long non-coding RNA OTTHUMT00000473198.1 (RP1-100J12.1 gene), antisense	.	.	.	.	.	.	.	.	pfam15482	CCER1	Coiled-coil domain-containing glutamate-rich protein family 1. This is a family of coiled-coil family proteins found in eukaryotes. Proteins in this family are typically between 160 and 397 amino acids in length.	.	.	.	.	.
ENSG00000273302	6.41029	2.68039	0.047189	up	yes	RP11-493E12.2	sense_intronic	chr2:61199979-61200769:+	gi|397505923|ref|XP_003823490.1|	PREDICTED: uncharacterized protein C9orf85-like [Pan paniscus]	gi|551845451|tpe|HG494027.1|	TPA: Homo sapiens long non-coding RNA OTTHUMT00000471752.1 (RP11-493E12.2 gene), sense_intronic	E7EU14	60.5	5e-10	Protein PPP5D1	.	.	.	.	pfam13900	GVQW	Putative binding domain. This short domain is often found nested inside other longer domains. The function is not known, but the domain carries a highly conserved GVQW motif. The members are rich in proline and cysteine. This may be a binding domain.	.	.	.	.	.
ENSG00000273521	2.6481	1.40496	0.0404037	up	yes	RP11-45A17.4	antisense	chr10:131980240-131981337:+	.	.	gi|12214292|emb|AL162274.17|	Human DNA sequence from clone RP11-45A17 on chromosome 10, complete sequence	.	.	.	.	.	.	.	.	pfam13900	GVQW	Putative binding domain. This short domain is often found nested inside other longer domains. The function is not known, but the domain carries a highly conserved GVQW motif. The members are rich in proline and cysteine. This may be a binding domain.	.	.	.	.	.
ENSG00000273983	0.110276	-3.1808	0.0135059	down	yes	HIST1H3G	protein_coding	chr6:26269405-26271815:-	gi|635096702|ref|XP_007971598.1|	PREDICTED: histone H3.1-like [Chlorocebus sabaeus]	gi|15487679|emb|AL031777.5|	Human DNA sequence from clone RP1-34B20 on chromosome 6p21.31-22.2, complete sequence	Q6LED0	275	6e-86	Histone H3.1	.	.	.	.	pfam00125	Histone	Core histone H2A/H2B/H3/H4.	GO:0006335|DNA replication-dependent nucleosome assembly;GO:0006334|nucleosome assembly;GO:0002230|positive regulation of defense response to virus by host;GO:0051290|protein heterotetramerization;GO:0060968|regulation of gene silencing;GO:0098792|xenophagy;	GO:0070062|extracellular exosome;GO:0016020|membrane;GO:0000784|nuclear chromosome, telomeric region;GO:0000788|nuclear nucleosome;GO:0005654|nucleoplasm;GO:0000786|nucleosome;GO:0005634|nucleus;	GO:0031492|nucleosomal DNA binding;	K11253	H3; histone H3
ENSG00000274749	0.282282	-1.82479	0.0472889	down	yes	KRTAP7-1	protein_coding	chr21:30829039-30829759:-	gi|222418619|ref|NP_853637.2|	keratin-associated protein 7-1 [Homo sapiens]	gi|7768675|dbj|AP001709.1|	Homo sapiens genomic DNA, chromosome 21q, section 53/105	Q8IUC3	122	2e-33	Keratin-associated protein 7-1	.	.	.	.	pfam15034	KRTAP7	KRTAP type 7 family. This family of keratin associated proteins are found in vertebrate.	.	GO:0005882|intermediate filament;	.	.	.
ENSG00000274825	3.39447	1.76319	0.0417812	up	yes	RP4-616B8.5	lincRNA	chr20:38955910-38956547:+	gi|68565262|sp|Q96MD7.1|CI085_HUMAN	RecName: Full=Uncharacterized protein C9orf85	gi|9408726|emb|AL023803.3|	Human DNA sequence from clone RP4-616B8 on chromosome 20q11.22-12, complete sequence	Q96MD7	115	2e-30	Uncharacterized protein C9orf85	.	.	.	.	pfam13900	GVQW	Putative binding domain. This short domain is often found nested inside other longer domains. The function is not known, but the domain carries a highly conserved GVQW motif. The members are rich in proline and cysteine. This may be a binding domain.	.	.	.	.	.
ENSG00000275216	0.62661	-0.674361	0.000245878	down	yes	RP11-54H7.4	lincRNA	chr13:109269634-109273838:+	gi|119580432|gb|EAW60028.1|	hCG1820544 [Homo sapiens]	gi|12539540|emb|AL161431.28|	Human DNA sequence from clone RP11-54H7 on chromosome 13, complete sequence	P31795	67.8	5e-10	Pol polyprotein (Fragment)	.	.	.	.	pfam00665	rve	Integrase core domain. Integrase mediates integration of a DNA copy of the viral genome into the host chromosome. Integrase is composed of three domains. The amino-terminal domain is a zinc binding domain pfam02022. This domain is the central catalytic domain. The carboxyl terminal domain that is a non-specific DNA binding domain pfam00552. The catalytic domain acts as an endonuclease when two nu…	GO:0015074|DNA integration;GO:0006310|DNA recombination;GO:0075713|establishment of integrated proviral latency;GO:0046718|viral entry into host cell;	.	GO:0003676|nucleic acid binding;GO:0003964|RNA-directed DNA polymerase activity;GO:0004523|RNA-DNA hybrid ribonuclease activity;	.	.
ENSG00000275294	0.625065	-0.677921	0.0388944	down	yes	RP11-428O18.6	lincRNA	chr13:27178263-27251288:-	gi|119628799|gb|EAX08394.1|	hCG1820442 [Homo sapiens]	gi|544502956|ref|XR_285645.1|	PREDICTED: Macaca fascicularis uncharacterized LOC102134523 (LOC102134523), transcript variant X1, misc_RNA	Q8N9U9	50.1	7e-07	Putative uncharacterized protein SPANXA2-OT1	.	.	.	.	pfam13900	GVQW	Putative binding domain. This short domain is often found nested inside other longer domains. The function is not known, but the domain carries a highly conserved GVQW motif. The members are rich in proline and cysteine. This may be a binding domain.	.	.	.	.	.
ENSG00000275481	0.360266	-1.47287	0.0272504	down	yes	RP11-474P2.6	lincRNA	chr12:46388856-46392126:+	gi|545547097|ref|XP_005637479.1|	PREDICTED: serine/arginine repetitive matrix protein 3-like [Canis lupus familiaris]	gi|16258903|gb|AC025031.30|	Homo sapiens 12 BAC RP11-474P2 (Roswell Park Cancer Institute Human BAC Library) complete sequence	.	.	.	.	.	.	.	.	pfam05883	Baculo_RING	Baculovirus U-box/Ring-like domain. This family consists of several Baculovirus proteins of around 130 residues in length. The function of this family is unknown, but it appears to be related to the U-box and ring finger domain by profile-profile comparison.	.	.	.	.	.
ENSG00000275880	0.592265	-0.755685	0.0172265	down	yes	RP11-90L1.8	antisense	chr13:110613082-110616353:-	gi|21754480|dbj|BAC04513.1|	unnamed protein product [Homo sapiens]	gi|14270126|emb|AL139385.12|	Human DNA sequence from clone RP11-90L1 on chromosome 13, complete sequence	Q8N2A0	67	5e-21	Putative uncharacterized protein encoded by LINC00269	.	.	.	.	pfam13900	GVQW	Putative binding domain. This short domain is often found nested inside other longer domains. The function is not known, but the domain carries a highly conserved GVQW motif. The members are rich in proline and cysteine. This may be a binding domain.	.	.	.	.	.
ENSG00000276462	0.108278	-3.20719	0.0411882	down	yes	BX255923.3	lincRNA	chr9:41100794-41106229:-	gi|694988226|ref|XP_009438572.1|	PREDICTED: LOW QUALITY PROTEIN: putative uncharacterized protein FLJ45355 [Pan troglodytes]	gi|34534136|dbj|AK127288.1|	Homo sapiens cDNA FLJ45355 fis, clone BRHIP3012736	Q6ZSN1	81.3	1e-15	Putative uncharacterized protein FLJ45355	.	.	.	.	pfam15143	DUF4575	Domain of unknown function (DUF4575). This family of uncharacterized proteins is found in eukaryotes.	.	.	.	.	.
ENSG00000277075	0.603827	-0.727793	0.018206	down	yes	HIST1H2AE	protein_coding	chr6:26216975-26217483:+	gi|671000624|ref|XP_008691171.1|	PREDICTED: histone H2A type 1-like [Ursus maritimus]	gi|19557649|ref|NM_021052.2|	Homo sapiens histone cluster 1, H2ae (HIST1H2AE), mRNA	P22752	215	3e-70	Histone H2A type 1	SPAC19G12.06c	179	2e-56	COG5262	pfam00125	Histone	Core histone H2A/H2B/H3/H4.	GO:0006342|chromatin silencing;GO:0008285|negative regulation of cell proliferation;	GO:0070062|extracellular exosome;GO:0000790|nuclear chromatin;GO:0000786|nucleosome;GO:0005634|nucleus;	GO:0003677|DNA binding;GO:0019899|enzyme binding;	K11251	H2A; histone H2A
ENSG00000277550	4.445	2.15218	0.0413544	up	yes	RP5-1057B20.3	lincRNA	chr20:38103524-38104961:-	gi|119618897|gb|EAW98491.1|	hCG2042307 [Homo sapiens]	gi|21961454|gb|BC034626.1|	Homo sapiens cDNA clone IMAGE:4827606	Q8N2A0	108	5e-26	Putative uncharacterized protein encoded by LINC00269	.	.	.	.	pfam13900	GVQW	Putative binding domain. This short domain is often found nested inside other longer domains. The function is not known, but the domain carries a highly conserved GVQW motif. The members are rich in proline and cysteine. This may be a binding domain.	.	.	.	.	.
ENSG00000278112	0.413996	-1.27231	0.0102424	down	yes	RP11-972P1.11	sense_intronic	chr12:123519390-123519856:-	.	.	gi|406362883|gb|AC246790.3|	Homo sapiens BAC clone CH17-384I7 from chromosome 12, complete sequence	.	.	.	.	.	.	.	.	pfam00859	CTF_NFI	CTF/NF-I family transcription modulation region.	.	.	.	.	.
ENSG00000278635	0.616639	-0.697502	0.0142924	down	yes	CTD-2318O12.1	unprocessed_pseudogene	chr12:9415641-9416718:+	gi|675674354|ref|XP_008954565.1|	PREDICTED: LOW QUALITY PROTEIN: WAS protein family homolog 1 [Pan paniscus]	gi|528319760|gb|AC254631.1|	Homo sapiens BAC clone CH17-138H12 from chromosome 12, complete sequence	Q9NQA3	88.2	2e-19	WAS protein family homolog 6	.	.	.	.	pfam11945	WASH_WAHD	WAHD domain of WASH complex. This domain forms part of the WASH-complex of domains and proteins that activates the Arp2/3 complex, see pfam04062. The Arp2/3 complex regulates endocytosis, sorting, and trafficking within the cell. The WAHD domain attaches to the FAM21 proteins via its N-terminal residues and to the microtubules via its C-terminal residues.	GO:0034314|Arp2/3 complex-mediated actin nucleation;GO:0016197|endosomal transport;GO:0042147|retrograde transport, endosome to Golgi;	GO:0005829|cytosol;GO:0005769|early endosome;GO:0031901|early endosome membrane;GO:0055037|recycling endosome;GO:0055038|recycling endosome membrane;GO:0071203|WASH complex;	GO:0043014|alpha-tubulin binding;	.	.
ENSG00000278743	0.0818582	-3.61073	0.0428384	down	yes	RP11-707G18.1	lincRNA	chr12:25385670-25386241:-	gi|803223111|ref|XP_011971846.1|	PREDICTED: uncharacterized protein LOC101113320 isoform X2 [Ovis aries musimon]	gi|14277199|gb|AC087239.18|	Homo sapiens 12p BAC RP11-707G18 (Roswell Park Cancer Institute Human BAC Library) complete sequence	.	.	.	.	.	.	.	.	pfam05454	DAG1	Dystroglycan (Dystrophin-associated glycoprotein 1). Dystroglycan is one of the dystrophin-associated glycoproteins, which is encoded by a 5.5 kb transcript in human. The protein product is cleaved into two non-covalently associated subunits, [alpha] (N-terminal) and [beta] (C-terminal). In skeletal muscle the dystroglycan complex works as a transmembrane linkage between the extracellular matrix …	.	.	.	.	.
ENSG00000279208	0.634785	-0.655661	0.0415438	down	yes	bP-21264C1.1	unprocessed_pseudogene	chr21:9369285-9376645:-	gi|694981006|ref|XP_009428366.1|	PREDICTED: LOW QUALITY PROTEIN: ankyrin repeat domain-containing protein 20A2-like [Pan troglodytes]	gi|374349243|ref|NR_046228.1|	Homo sapiens ankyrin repeat domain 20 family, member A12, pseudogene (ANKRD20A12P), non-coding RNA	A2A2Z9	72.4	9e-62	Ankyrin repeat domain-containing protein 18B	.	.	.	.	pfam12001	DUF3496	Domain of unknown function (DUF3496). This presumed domain is functionally uncharacterized. This domain is found in eukaryotes. This domain is about 110 amino acids in length.	.	.	.	.	.
ENSG00000279314	8.44179	3.07755	0.0171349	up	yes	RP1-257C22.2	TEC	chr13:31960325-31961946:-	.	.	gi|2388559|gb|AC002525.1|AC002525	Human PAC clone 257C22A from 13q12-q13, complete sequence	.	.	.	.	.	.	.	.	pfam00374	NiFeSe_Hases	Nickel-dependent hydrogenase.	.	.	.	.	.
ENSG00000279377	0.0808314	-3.62894	0.0248004	down	yes	AC003973.3	TEC	chr19:21965708-21968529:-	gi|355779528|gb|EHH64004.1|	hypothetical protein EGM_17106, partial [Macaca fascicularis]	gi|2739352|gb|AC003973.1|AC003973	Homo sapiens DNA from chromosome 19, BAC 33152, complete sequence	O00370	74.7	3e-12	LINE-1 retrotransposable element ORF2 protein	.	.	.	.	pfam13900	GVQW	Putative binding domain. This short domain is often found nested inside other longer domains. The function is not known, but the domain carries a highly conserved GVQW motif. The members are rich in proline and cysteine. This may be a binding domain.	GO:0006310|DNA recombination;GO:0090305|nucleic acid phosphodiester bond hydrolysis;GO:0032199|reverse transcription involved in RNA-mediated transposition;GO:0032197|transposition, RNA-mediated;	.	GO:0046872|metal ion binding;GO:0003964|RNA-directed DNA polymerase activity;GO:0009036|Type II site-specific deoxyribonuclease activity;	.	.
ENSG00000279649	0.460329	-1.11926	0.0355538	down	yes	RP11-96D1.8	TEC	chr16:68290087-68292790:-	gi|119603627|gb|EAW83221.1|	hCG2026232, partial [Homo sapiens]	gi|28933544|gb|AC020978.10|	Homo sapiens chromosome 16 clone RP11-96D1, complete sequence	Q92536	73.6	4e-12	Y+L amino acid transporter 2	.	.	.	.	pfam13520	AA_permease_2	Amino acid permease.	GO:0006865|amino acid transport;GO:0006520|cellular amino acid metabolic process;GO:0050900|leukocyte migration;GO:0006461|protein complex assembly;GO:0006810|transport;	GO:0016323|basolateral plasma membrane;GO:0005887|integral component of plasma membrane;GO:0005886|plasma membrane;	GO:0015171|amino acid transmembrane transporter activity;GO:0015297|antiporter activity;GO:0015179|L-amino acid transmembrane transporter activity;	K13872	SLC7A6; solute carrier family 7 (L-type amino acid transporter), member 6
ENSG00000279653	0.218951	-2.19132	0.0372201	down	yes	LLNLR-304A6.1	TEC	chr19:2002580-2003581:-	gi|548961289|ref|NP_001271796.1|	uncharacterized protein LOC101864891 [Macaca fascicularis]	gi|3128156|gb|AC004678.1|AC004678	Homo sapiens chromosome 19, cosmid R34094, complete sequence	Q6UX73	98.2	8e-22	UPF0764 protein C16orf89	.	.	.	.	pfam13900	GVQW	Putative binding domain. This short domain is often found nested inside other longer domains. The function is not known, but the domain carries a highly conserved GVQW motif. The members are rich in proline and cysteine. This may be a binding domain.	.	GO:0005829|cytosol;GO:0070062|extracellular exosome;GO:0016020|membrane;	GO:0042803|protein homodimerization activity;	.	.
ENSG00000280355	0.581232	-0.782813	0.0402293	down	yes	RP11-119F19.5	TEC	chr10:79681973-79684094:-	gi|296198919|ref|XP_002746938.1|	PREDICTED: BEN domain-containing protein 3 [Callithrix jacchus]	gi|30145825|emb|AL603703.10|	Human DNA sequence from clone RP11-773D16 on chromosome 10 Contains the 3' end of novel gene, a novel gene and a novel pseudogene, complete sequence	Q5T5X7	80.9	1e-123	BEN domain-containing protein 3	.	.	.	.	pfam10523	BEN	BEN domain. The BEN domain is found in diverse animal proteins such as BANP/SMAR1, NAC1 and the Drosophila mod(mdg4) isoform C, in the chordopoxvirus virosomal protein E5R and in several proteins of polydnaviruses. Computational analysis suggests that the BEN domain mediates protein-DNA and protein-protein interactions during chromatin organisation and transcription.	GO:0000183|chromatin silencing at rDNA;GO:0006306|DNA methylation;GO:0098532|histone H3-K27 trimethylation;GO:0080182|histone H3-K4 trimethylation;GO:0036124|histone H3-K9 trimethylation;GO:0043967|histone H4 acetylation;GO:0034773|histone H4-K20 trimethylation;GO:0000122|negative regulation of transcription from RNA polymerase II promoter;GO:0006351|transcription, DNA-templated;	GO:0005720|nuclear heterochromatin;GO:0005730|nucleolus;	GO:0000182|rDNA binding;	.	.
ENSG00000280378	0.165011	-2.59937	0.0182751	down	yes	RP4-758J24.6	TEC	chr1:54033126-54034880:-	gi|34526288|dbj|BAC85219.1|	unnamed protein product [Homo sapiens]	gi|9662934|emb|AL353898.10|	Human DNA sequence from clone RP4-758J24 on chromosome 1p32.1-33, complete sequence	Q8N2A0	45.1	1e-18	Putative uncharacterized protein encoded by LINC00269	.	.	.	.	pfam13900	GVQW	Putative binding domain. This short domain is often found nested inside other longer domains. The function is not known, but the domain carries a highly conserved GVQW motif. The members are rich in proline and cysteine. This may be a binding domain.	.	.	.	.	.
ENSG00000280383	0.631769	-0.66253	0.0288301	down	yes	CTA-941F9.10	sense_overlapping	chr22:45657019-45680130:+	gi|426393434|ref|XP_004063026.1|	PREDICTED: histone demethylase UTY-like [Gorilla gorilla gorilla]	gi|6572282|emb|Z95331.2|	Human DNA sequence from clone CTA-941F9 on chromosome 22q13, complete sequence	Q6B4Z3	60.5	8e-07	Histone demethylase UTY	.	.	.	.	pfam13900	GVQW	Putative binding domain. This short domain is often found nested inside other longer domains. The function is not known, but the domain carries a highly conserved GVQW motif. The members are rich in proline and cysteine. This may be a binding domain.	GO:0010468|regulation of gene expression;	GO:0005634|nucleus;	GO:0051213|dioxygenase activity;GO:0071558|histone demethylase activity (H3-K27 specific);GO:0046872|metal ion binding;	K11447	UTX, UTY; histone demethylase [EC:1.14.11.-]
ENSG00000280433	0.569964	-0.811056	0.00671012	down	yes	CH507-9B2.9	protein_coding	chr21:5155499-5165472:-	gi|768019620|ref|XP_011544384.1|	PREDICTED: trafficking protein particle complex subunit 10-like, partial [Homo sapiens]	gi|21754189|dbj|AK095010.1|	Homo sapiens cDNA FLJ37691 fis, clone BRHIP2014387, highly similar to Human GT334 protein (GT334) gene mRNA	P48553	419	2e-123	Trafficking protein particle complex subunit 10	.	.	.	.	pfam12584	TRAPPC10	Trafficking protein particle complex subunit 10, TRAPPC10. This domain forms part of the TRAPP complex for mediating vesicle docking and fusion in the Golgi apparatus. The fungal version is referred to as Trs130, and an alternative vertebrate alias is TMEM1.	GO:0048208|COPII vesicle coating;GO:0034498|early endosome to Golgi transport;GO:0006891|intra-Golgi vesicle-mediated transport;GO:0006814|sodium ion transport;	GO:0005829|cytosol;GO:0000139|Golgi membrane;GO:0016021|integral component of membrane;GO:1990071|TRAPPII protein complex;	GO:0015081|sodium ion transmembrane transporter activity;	.	.
ENSG00000280614	7.8872	2.97951	0.0209442	up	yes	CH507-513H4.4	lincRNA	chr21:8393419-8394341:-	gi|296473176|tpg|DAA15291.1|	TPA: hypothetical protein BOS_23236 [Bos taurus]	gi|374429547|ref|NR_046235.1|	Homo sapiens RNA, 45S pre-ribosomal 5 (RNA45S5), ribosomal RNA	Q5DU56	72.4	8e-13	Protein NLRC3	.	.	.	.	pfam11847	DUF3367	Domain of unknown function (DUF3367). This domain is functionally uncharacterized. This domain is found in bacteria and archaea. This presumed domain is typically between 667 to 694 amino acids in length.	GO:0007249|I-kappaB kinase/NF-kappaB signaling;GO:0043124|negative regulation of I-kappaB kinase/NF-kappaB signaling;GO:0032691|negative regulation of interleukin-1 beta production;GO:0032695|negative regulation of interleukin-12 production;GO:0032715|negative regulation of interleukin-6 production;GO:0032088|negative regulation of NF-kappaB transcription factor activity;GO:0032720|negative regul…	GO:0005737|cytoplasm;	GO:0005524|ATP binding;	.	.
